# Supplementary material for: Methyl 3′-benzyl-4′-(2-chloro­phen­yl)-1′-methyl-2-oxo­spiro­[indoline-3,2′-pyrrolidine]-3′-carboxyl­ate
Source: Acta Crystallogr Sect E Struct Rep Online. 2013 Jul 6;69(Pt 8):o1214. doi: 10.1107/S1600536813018424 (PMC3793722; doi:10.1107/S1600536813018424)
Supplement: Supplementary file 1 [file e-69-o1214-sup1.cif]

##############################################################################
#                                                                            #
# This CIF contains the data in a paper accepted for publication in          #
# Acta Crystallographica Section E. It conforms to the requirements of       #
# Notes for Authors for Acta Crystallographica Section E, and has been       #
# peer reviewed under the auspices of the IUCr Commission on Journals.       #
#                                                                            #
# Full details of the Crystallographic Information File format               #
# are given in the paper "The Crystallographic Information File (CIF):       #
# a New Standard Archive File for Crystallography" by S. R. Hall, F. H.      #
# Allen and I. D. Brown [Acta Cryst. (1991), A47, 655-685].                  #
#                                                                            #
# The current version of the core CIF dictionary is obtainable from          #
# ftp://ftp.iucr.org/pub/cif_core.dic.                                       #
#                                                                            #
# Software is freely available for graphical display of the structure(s)     #
# in this CIF. For information consult the CIF software page                 #
# http://www.iucr.org/resources/cif/software.                                #
#                                                                            #
# This file may be used for bona fide research purposes within the           #
# scientific community so long as proper attribution is given to the journal # 
# article from which it was obtained.                                        #
#                                                                            #
##############################################################################
data_I
_audit_creation_method     SHELXL-97
_chemical_name_systematic
;\
Methyl 3'-benzyl-4'-(2-chlorophenyl)-1'-methyl-2-oxospiro[indoline-3,2'-\
pyrrolidine]-3'-carboxylate
;
_chemical_name_common     ?
_chemical_formula_moiety     'C27 H25 Cl N2 O3'
_chemical_formula_sum     'C27 H25 Cl N2 O3'
_chemical_formula_iupac     'C27 H25 Cl N2 O3'
_chemical_formula_weight     460.94
_chemical_melting_point     ?
_symmetry_cell_setting     monoclinic
_symmetry_space_group_name_H-M     'P 21/n'
_symmetry_space_group_name_hall     '-P 2yn'
loop_
    _symmetry_equiv_pos_as_xyz
    'x, y, z'
    '-x+1/2, y+1/2, -z+1/2'
    '-x, -y, -z'
    'x-1/2, -y-1/2, z-1/2'
_cell_length_a     13.0887(6)
_cell_length_b     14.0869(7)
_cell_length_c     13.3521(7)
_cell_angle_alpha     90.00
_cell_angle_beta     113.524(2)
_cell_angle_gamma     90.00
_cell_volume     2257.25(19)
_cell_formula_units_Z     4
_cell_measurement_reflns_used     6735
_cell_measurement_theta_min     2.2
_cell_measurement_theta_max     30.2
_cell_measurement_temperature     293(2)
_exptl_crystal_description     'block'
_exptl_crystal_colour     'colourless'
_exptl_crystal_size_max     .30
_exptl_crystal_size_mid     .20
_exptl_crystal_size_min     .20
_exptl_crystal_density_diffrn     1.356
_exptl_crystal_density_meas     ?
_exptl_crystal_density_method     'not measured'
_exptl_crystal_F_000     968
_exptl_absorpt_coefficient_mu     0.202
_exptl_absorpt_correction_type     multi-scan
_exptl_absorpt_process_details     '(SADABS; Bruker, 2004)'
_exptl_absorpt_correction_T_min     0.953
_exptl_absorpt_correction_T_max     0.960
_exptl_special_details     ?
_diffrn_ambient_temperature     293(2)
_diffrn_radiation_type     MoK\a
_diffrn_radiation_wavelength     0.71073
_diffrn_radiation_source     'fine-focus sealed tube'
_diffrn_radiation_monochromator     graphite
_diffrn_measurement_device_type     'Bruker Kappa APEXII CCD'
_diffrn_measurement_method     '\w and \f scan'
_diffrn_detector_area_resol_mean     ?
_diffrn_reflns_number     29103
_diffrn_reflns_av_R_equivalents     0.0278
_diffrn_reflns_av_sigmaI/netI     0.0283
_diffrn_reflns_theta_min     2.20
_diffrn_reflns_theta_max     30.27
_diffrn_reflns_theta_full     30.27
_diffrn_measured_fraction_theta_max     0.998
_diffrn_measured_fraction_theta_full     0.998
_diffrn_reflns_limit_h_min     -18
_diffrn_reflns_limit_h_max     16
_diffrn_reflns_limit_k_min     -19
_diffrn_reflns_limit_k_max     19
_diffrn_reflns_limit_l_min     -18
_diffrn_reflns_limit_l_max     16
_diffrn_standards_number     ?
_diffrn_standards_interval_count     ?
_diffrn_standards_interval_time     ?
_diffrn_standards_decay_%     ?
_refine_special_details
;
Refinement of <i>F</i>^2^ against ALL reflections. The weighted <i>R</i>-factor
<i>wR</i> and goodness of fit <i>S</i> are based on <i>F</i>^2^, conventional
<i>R</i>-factors <i>R</i> are based on <i>F</i>, with <i>F</i> set to zero for
negative <i>F</i>^2^. The threshold expression of <i>F</i>^2^ >
\s(<i>F</i>^2^) is used only for calculating <i>R</i>-factors(gt) <i>etc</i>.
and is not relevant to the choice of reflections for refinement.
<i>R</i>-factors based on <i>F</i>^2^ are statistically about twice as large
as those based on <i>F</i>, and <i>R</i>- factors based on ALL data will be
even larger.
;
_reflns_number_total     6735
_reflns_number_gt     4875
_reflns_threshold_expression     I>2sigma(I)
_refine_ls_structure_factor_coef     Fsqd
_refine_ls_matrix_type     full
_refine_ls_R_factor_all     0.0680
_refine_ls_R_factor_gt     0.0439
_refine_ls_wR_factor_gt     0.1078
_refine_ls_wR_factor_ref     0.1221
_refine_ls_goodness_of_fit_ref     0.981
_refine_ls_restrained_S_all     0.981
_refine_ls_number_reflns     6735
_refine_ls_number_parameters     298
_refine_ls_number_restraints     0
_refine_ls_hydrogen_treatment     constr
_refine_ls_weighting_scheme     calc
_refine_ls_weighting_details
         'calc w=1/[\s^2^(Fo^2^)+(0.0529P)^2^+0.8661P] where P=(Fo^2^+2Fc^2^)/3'
_atom_sites_solution_hydrogens     geom
_atom_sites_solution_primary     direct
_atom_sites_solution_secondary     difmap
_refine_ls_shift/su_max     0.001
_refine_ls_shift/su_mean     0.000
_refine_diff_density_max     0.334
_refine_diff_density_min     -0.277
_refine_ls_extinction_method     none
_refine_ls_extinction_coef     ?
loop_
    _atom_type_symbol
    _atom_type_description
    _atom_type_scat_dispersion_real
    _atom_type_scat_dispersion_imag
    _atom_type_scat_source
    'C' 'C' 0.0033 0.0016
                         'International Tables Vol C Tables 4.2.6.8 and 6.1.1.4'
    'H' 'H' 0.0000 0.0000
                         'International Tables Vol C Tables 4.2.6.8 and 6.1.1.4'
    'N' 'N' 0.0061 0.0033
                         'International Tables Vol C Tables 4.2.6.8 and 6.1.1.4'
    'O' 'O' 0.0106 0.0060
                         'International Tables Vol C Tables 4.2.6.8 and 6.1.1.4'
    'Cl' 'Cl' 0.1484 0.1585
                         'International Tables Vol C Tables 4.2.6.8 and 6.1.1.4'
_computing_data_collection     'APEX2 (Bruker, 2008)'
_computing_cell_refinement     'SAINT (Bruker, 2008)'
_computing_data_reduction     'SAINT (Bruker, 2008)'
_computing_structure_solution     'SHELXS97 (Sheldrick, 2008)'
_computing_structure_refinement     'SHELXL97 (Sheldrick, 2008)'
_computing_molecular_graphics     'ORTEP-3 for Windows (Farrugia, 2012)'
_computing_publication_material
   'SHELXL97 (Sheldrick, 2008), PLATON (Spek, 2009) and publCIF (Westrip, 2010)'
loop_
    _atom_site_type_symbol
    _atom_site_label
    _atom_site_fract_x
    _atom_site_fract_y
    _atom_site_fract_z
    _atom_site_U_iso_or_equiv
    _atom_site_adp_type
    _atom_site_calc_flag
    _atom_site_refinement_flags
    _atom_site_occupancy
    _atom_site_symmetry_multiplicity
    _atom_site_disorder_assembly
    _atom_site_disorder_group
    Cl Cl1 0.65520(4) 0.17226(3) 0.69233(3) 0.05286(13) Uani d . 1 1 . .
    O O1 0.87657(9) 0.41364(8) 1.12278(9) 0.0420(3) Uani d . 1 1 . .
    O O2 0.59975(8) 0.11329(8) 0.94843(9) 0.0434(3) Uani d . 1 1 . .
    O O3 0.75502(8) 0.06272(7) 1.08175(8) 0.0335(2) Uani d . 1 1 . .
    N N1 0.64083(9) 0.32985(8) 1.04601(9) 0.0297(2) Uani d . 1 1 . .
    N N2 0.90123(10) 0.31908(9) 1.26947(10) 0.0366(3) Uani d . 1 1 . .
    H H2A 0.9655 0.3395 1.3133 0.044 Uiso calc R 1 1 . .
    C C1 0.74514(13) 0.26845(11) 0.74148(12) 0.0377(3) Uani d . 1 1 . .
    C C2 0.79808(15) 0.30118(15) 0.67659(14) 0.0517(4) Uani d . 1 1 . .
    H H2 0.7841 0.2729 0.6094 0.062 Uiso calc R 1 1 . .
    C C3 0.87159(16) 0.37590(16) 0.71259(16) 0.0566(5) Uani d . 1 1 . .
    H H3 0.9073 0.3983 0.6694 0.068 Uiso calc R 1 1 . .
    C C4 0.89246(15) 0.41751(13) 0.81149(16) 0.0489(4) Uani d . 1 1 . .
    H H4 0.9430 0.4674 0.8360 0.059 Uiso calc R 1 1 . .
    C C5 0.83802(13) 0.38500(11) 0.87492(13) 0.0387(3) Uani d . 1 1 . .
    H H5 0.8519 0.4144 0.9415 0.046 Uiso calc R 1 1 . .
    C C6 0.76294(11) 0.30942(10) 0.84199(11) 0.0313(3) Uani d . 1 1 . .
    C C7 0.69843(11) 0.27784(10) 0.90838(10) 0.0286(3) Uani d . 1 1 . .
    H H7 0.6372 0.2379 0.8602 0.034 Uiso calc R 1 1 . .
    C C8 0.64501(12) 0.36094(11) 0.94391(12) 0.0348(3) Uani d . 1 1 . .
    H H8A 0.6898 0.4179 0.9548 0.042 Uiso calc R 1 1 . .
    H H8B 0.5707 0.3737 0.8896 0.042 Uiso calc R 1 1 . .
    C C9 0.76153(10) 0.21839(9) 1.01578(10) 0.0248(2) Uani d . 1 1 . .
    C C10 0.74498(10) 0.28097(9) 1.10802(10) 0.0262(3) Uani d . 1 1 . .
    C C11 0.74272(11) 0.22971(10) 1.20696(10) 0.0289(3) Uani d . 1 1 . .
    C C12 0.66310(12) 0.17276(11) 1.21911(12) 0.0364(3) Uani d . 1 1 . .
    H H12 0.5973 0.1591 1.1595 0.044 Uiso calc R 1 1 . .
    C C13 0.68229(15) 0.13580(12) 1.32176(14) 0.0441(4) Uani d . 1 1 . .
    H H13 0.6293 0.0967 1.3307 0.053 Uiso calc R 1 1 . .
    C C14 0.77965(16) 0.15694(13) 1.41035(13) 0.0468(4) Uani d . 1 1 . .
    H H14 0.7919 0.1306 1.4780 0.056 Uiso calc R 1 1 . .
    C C15 0.85906(14) 0.21627(12) 1.40071(12) 0.0444(4) Uani d . 1 1 . .
    H H15 0.9239 0.2313 1.4607 0.053 Uiso calc R 1 1 . .
    C C16 0.83831(11) 0.25255(10) 1.29825(11) 0.0325(3) Uani d . 1 1 . .
    C C17 0.84848(11) 0.34756(10) 1.16400(12) 0.0306(3) Uani d . 1 1 . .
    C C18 0.88559(10) 0.19699(10) 1.04371(11) 0.0290(3) Uani d . 1 1 . .
    H H18A 0.9254 0.2569 1.0590 0.035 Uiso calc R 1 1 . .
    H H18B 0.9140 0.1602 1.1107 0.035 Uiso calc R 1 1 . .
    C C19 0.91513(11) 0.14448(10) 0.95948(11) 0.0287(3) Uani d . 1 1 . .
    C C20 0.99679(13) 0.18304(11) 0.93025(13) 0.0377(3) Uani d . 1 1 . .
    H H20 1.0299 0.2402 0.9612 0.045 Uiso calc R 1 1 . .
    C C21 1.03006(16) 0.13863(12) 0.85642(15) 0.0476(4) Uani d . 1 1 . .
    H H21 1.0844 0.1662 0.8375 0.057 Uiso calc R 1 1 . .
    C C22 0.98273(15) 0.05323(13) 0.81053(14) 0.0474(4) Uani d . 1 1 . .
    H H22 1.0050 0.0229 0.7607 0.057 Uiso calc R 1 1 . .
    C C23 0.90285(14) 0.01356(12) 0.83900(14) 0.0443(4) Uani d . 1 1 . .
    H H23 0.8708 -0.0441 0.8085 0.053 Uiso calc R 1 1 . .
    C C24 0.86929(12) 0.05847(11) 0.91287(13) 0.0380(3) Uani d . 1 1 . .
    H H24 0.8150 0.0304 0.9316 0.046 Uiso calc R 1 1 . .
    C C25 0.69557(11) 0.12675(9) 1.00893(10) 0.0277(3) Uani d . 1 1 . .
    C C26 0.69898(15) -0.02398(12) 1.08696(15) 0.0484(4) Uani d . 1 1 . .
    H H26A 0.7497 -0.0646 1.1422 0.073 Uiso calc R 1 1 . .
    H H26B 0.6735 -0.0556 1.0175 0.073 Uiso calc R 1 1 . .
    H H26C 0.6364 -0.0096 1.1046 0.073 Uiso calc R 1 1 . .
    C C27 0.60968(14) 0.40408(12) 1.10432(14) 0.0427(4) Uani d . 1 1 . .
    H H27A 0.5402 0.4319 1.0568 0.064 Uiso calc R 1 1 . .
    H H27B 0.6664 0.4521 1.1276 0.064 Uiso calc R 1 1 . .
    H H27C 0.6018 0.3772 1.1670 0.064 Uiso calc R 1 1 . .
loop_
    _atom_site_aniso_label
    _atom_site_aniso_U_11
    _atom_site_aniso_U_22
    _atom_site_aniso_U_33
    _atom_site_aniso_U_12
    _atom_site_aniso_U_13
    _atom_site_aniso_U_23
    Cl1 0.0585(3) 0.0513(3) 0.0387(2) -0.0011(2) 0.00890(18) -0.00687(17)
    O1 0.0440(6) 0.0340(6) 0.0505(6) -0.0111(5) 0.0216(5) -0.0061(5)
    O2 0.0317(5) 0.0397(6) 0.0438(6) -0.0094(4) -0.0005(4) 0.0098(5)
    O3 0.0341(5) 0.0279(5) 0.0342(5) 0.0001(4) 0.0093(4) 0.0072(4)
    N1 0.0268(5) 0.0312(6) 0.0313(5) 0.0051(4) 0.0118(4) 0.0042(4)
    N2 0.0278(6) 0.0421(7) 0.0344(6) -0.0044(5) 0.0066(5) -0.0083(5)
    C1 0.0384(7) 0.0406(8) 0.0326(7) 0.0098(6) 0.0128(6) 0.0075(6)
    C2 0.0536(10) 0.0701(12) 0.0376(8) 0.0157(9) 0.0248(7) 0.0097(8)
    C3 0.0517(10) 0.0732(13) 0.0583(11) 0.0097(10) 0.0361(9) 0.0239(10)
    C4 0.0425(9) 0.0457(9) 0.0666(11) 0.0013(7) 0.0302(8) 0.0166(8)
    C5 0.0391(8) 0.0352(8) 0.0454(8) 0.0001(6) 0.0206(6) 0.0054(6)
    C6 0.0327(7) 0.0311(7) 0.0321(6) 0.0052(5) 0.0150(5) 0.0079(5)
    C7 0.0278(6) 0.0301(7) 0.0263(6) 0.0000(5) 0.0092(5) 0.0051(5)
    C8 0.0325(7) 0.0354(7) 0.0378(7) 0.0077(6) 0.0154(6) 0.0103(6)
    C9 0.0240(6) 0.0249(6) 0.0244(5) -0.0017(5) 0.0083(4) 0.0003(5)
    C10 0.0235(6) 0.0277(6) 0.0268(6) -0.0016(5) 0.0095(5) -0.0004(5)
    C11 0.0276(6) 0.0321(7) 0.0272(6) 0.0031(5) 0.0110(5) 0.0002(5)
    C12 0.0335(7) 0.0399(8) 0.0375(7) -0.0009(6) 0.0160(6) 0.0022(6)
    C13 0.0510(9) 0.0425(9) 0.0477(9) 0.0033(7) 0.0292(7) 0.0090(7)
    C14 0.0625(11) 0.0471(9) 0.0342(7) 0.0154(8) 0.0226(7) 0.0112(7)
    C15 0.0476(9) 0.0493(9) 0.0290(7) 0.0111(7) 0.0075(6) 0.0009(6)
    C16 0.0305(7) 0.0349(7) 0.0297(6) 0.0054(5) 0.0097(5) -0.0029(5)
    C17 0.0272(6) 0.0297(7) 0.0363(7) -0.0017(5) 0.0142(5) -0.0081(5)
    C18 0.0238(6) 0.0312(7) 0.0305(6) -0.0006(5) 0.0094(5) -0.0034(5)
    C19 0.0251(6) 0.0291(6) 0.0303(6) 0.0036(5) 0.0094(5) 0.0001(5)
    C20 0.0384(8) 0.0321(7) 0.0474(8) -0.0022(6) 0.0223(6) -0.0032(6)
    C21 0.0541(10) 0.0431(9) 0.0612(10) -0.0035(8) 0.0395(9) -0.0016(8)
    C22 0.0583(10) 0.0454(9) 0.0493(9) 0.0028(8) 0.0327(8) -0.0072(7)
    C23 0.0485(9) 0.0389(8) 0.0475(9) -0.0044(7) 0.0213(7) -0.0140(7)
    C24 0.0361(7) 0.0379(8) 0.0431(8) -0.0070(6) 0.0190(6) -0.0084(6)
    C25 0.0280(6) 0.0271(6) 0.0264(6) -0.0009(5) 0.0091(5) 0.0012(5)
    C26 0.0569(10) 0.0329(8) 0.0510(9) -0.0063(7) 0.0168(8) 0.0121(7)
    C27 0.0445(9) 0.0393(8) 0.0491(9) 0.0113(7) 0.0237(7) 0.0012(7)
_geom_special_details
;
All e.s.d.'s (except the e.s.d. in the dihedral angle between two l.s. planes)
are estimated using the full covariance matrix. The cell e.s.d.'s are taken
into account individually in the estimation of e.s.d.'s in distances, angles
and torsion angles; correlations between e.s.d.'s in cell parameters are only
used when they are defined by crystal symmetry. An approximate (isotropic)
treatment of cell e.s.d.'s is used for estimating e.s.d.'s involving l.s.
planes.
;
loop_
    _geom_bond_atom_site_label_1
    _geom_bond_atom_site_label_2
    _geom_bond_site_symmetry_2
    _geom_bond_distance
    _geom_bond_publ_flag
    Cl1 C1 . 1.7424(18) ?
    O1 C17 . 1.2108(17) ?
    O2 C25 . 1.2053(16) ?
    O3 C25 . 1.3269(15) ?
    O3 C26 . 1.4406(18) ?
    N1 C8 . 1.4536(18) ?
    N1 C10 . 1.4550(16) ?
    N1 C27 . 1.4556(19) ?
    N2 C17 . 1.3582(19) ?
    N2 C16 . 1.399(2) ?
    N2 H2A . 0.8600 ?
    C1 C2 . 1.387(2) ?
    C1 C6 . 1.392(2) ?
    C2 C3 . 1.377(3) ?
    C2 H2 . 0.9300 ?
    C3 C4 . 1.369(3) ?
    C3 H3 . 0.9300 ?
    C4 C5 . 1.384(2) ?
    C4 H4 . 0.9300 ?
    C5 C6 . 1.396(2) ?
    C5 H5 . 0.9300 ?
    C6 C7 . 1.5146(19) ?
    C7 C8 . 1.533(2) ?
    C7 C9 . 1.5794(17) ?
    C7 H7 . 0.9800 ?
    C8 H8A . 0.9700 ?
    C8 H8B . 0.9700 ?
    C9 C25 . 1.5353(18) ?
    C9 C18 . 1.5438(18) ?
    C9 C10 . 1.5980(18) ?
    C10 C11 . 1.5162(18) ?
    C10 C17 . 1.5702(18) ?
    C11 C12 . 1.375(2) ?
    C11 C16 . 1.3918(18) ?
    C12 C13 . 1.392(2) ?
    C12 H12 . 0.9300 ?
    C13 C14 . 1.381(3) ?
    C13 H13 . 0.9300 ?
    C14 C15 . 1.379(3) ?
    C14 H14 . 0.9300 ?
    C15 C16 . 1.382(2) ?
    C15 H15 . 0.9300 ?
    C18 C19 . 1.5194(19) ?
    C18 H18A . 0.9700 ?
    C18 H18B . 0.9700 ?
    C19 C24 . 1.385(2) ?
    C19 C20 . 1.387(2) ?
    C20 C21 . 1.377(2) ?
    C20 H20 . 0.9300 ?
    C21 C22 . 1.380(3) ?
    C21 H21 . 0.9300 ?
    C22 C23 . 1.367(2) ?
    C22 H22 . 0.9300 ?
    C23 C24 . 1.383(2) ?
    C23 H23 . 0.9300 ?
    C24 H24 . 0.9300 ?
    C26 H26A . 0.9600 ?
    C26 H26B . 0.9600 ?
    C26 H26C . 0.9600 ?
    C27 H27A . 0.9600 ?
    C27 H27B . 0.9600 ?
    C27 H27C . 0.9600 ?
loop_
    _geom_angle_atom_site_label_1
    _geom_angle_atom_site_label_2
    _geom_angle_atom_site_label_3
    _geom_angle_site_symmetry_1
    _geom_angle_site_symmetry_3
    _geom_angle
    _geom_angle_publ_flag
    C25 O3 C26 . . 116.79(11) ?
    C8 N1 C10 . . 107.39(10) ?
    C8 N1 C27 . . 114.12(12) ?
    C10 N1 C27 . . 115.75(11) ?
    C17 N2 C16 . . 111.80(11) ?
    C17 N2 H2A . . 124.1 ?
    C16 N2 H2A . . 124.1 ?
    C2 C1 C6 . . 122.10(16) ?
    C2 C1 Cl1 . . 117.02(14) ?
    C6 C1 Cl1 . . 120.89(12) ?
    C3 C2 C1 . . 119.34(17) ?
    C3 C2 H2 . . 120.3 ?
    C1 C2 H2 . . 120.3 ?
    C4 C3 C2 . . 120.44(16) ?
    C4 C3 H3 . . 119.8 ?
    C2 C3 H3 . . 119.8 ?
    C3 C4 C5 . . 119.68(17) ?
    C3 C4 H4 . . 120.2 ?
    C5 C4 H4 . . 120.2 ?
    C4 C5 C6 . . 121.96(16) ?
    C4 C5 H5 . . 119.0 ?
    C6 C5 H5 . . 119.0 ?
    C1 C6 C5 . . 116.47(14) ?
    C1 C6 C7 . . 121.63(13) ?
    C5 C6 C7 . . 121.78(13) ?
    C6 C7 C8 . . 112.74(11) ?
    C6 C7 C9 . . 118.39(11) ?
    C8 C7 C9 . . 105.17(10) ?
    C6 C7 H7 . . 106.6 ?
    C8 C7 H7 . . 106.6 ?
    C9 C7 H7 . . 106.6 ?
    N1 C8 C7 . . 104.64(11) ?
    N1 C8 H8A . . 110.8 ?
    C7 C8 H8A . . 110.8 ?
    N1 C8 H8B . . 110.8 ?
    C7 C8 H8B . . 110.8 ?
    H8A C8 H8B . . 108.9 ?
    C25 C9 C18 . . 111.25(11) ?
    C25 C9 C7 . . 108.29(10) ?
    C18 C9 C7 . . 116.19(11) ?
    C25 C9 C10 . . 105.29(10) ?
    C18 C9 C10 . . 112.00(10) ?
    C7 C9 C10 . . 102.98(10) ?
    N1 C10 C11 . . 112.42(11) ?
    N1 C10 C17 . . 114.99(11) ?
    C11 C10 C17 . . 100.54(10) ?
    N1 C10 C9 . . 101.95(10) ?
    C11 C10 C9 . . 117.69(11) ?
    C17 C10 C9 . . 109.87(10) ?
    C12 C11 C16 . . 119.35(13) ?
    C12 C11 C10 . . 131.30(12) ?
    C16 C11 C10 . . 109.25(12) ?
    C11 C12 C13 . . 119.14(14) ?
    C11 C12 H12 . . 120.4 ?
    C13 C12 H12 . . 120.4 ?
    C14 C13 C12 . . 120.31(16) ?
    C14 C13 H13 . . 119.8 ?
    C12 C13 H13 . . 119.8 ?
    C15 C14 C13 . . 121.51(15) ?
    C15 C14 H14 . . 119.2 ?
    C13 C14 H14 . . 119.2 ?
    C14 C15 C16 . . 117.31(15) ?
    C14 C15 H15 . . 121.3 ?
    C16 C15 H15 . . 121.3 ?
    C15 C16 C11 . . 122.29(15) ?
    C15 C16 N2 . . 127.96(14) ?
    C11 C16 N2 . . 109.65(12) ?
    O1 C17 N2 . . 125.27(13) ?
    O1 C17 C10 . . 127.14(13) ?
    N2 C17 C10 . . 107.58(12) ?
    C19 C18 C9 . . 118.04(10) ?
    C19 C18 H18A . . 107.8 ?
    C9 C18 H18A . . 107.8 ?
    C19 C18 H18B . . 107.8 ?
    C9 C18 H18B . . 107.8 ?
    H18A C18 H18B . . 107.1 ?
    C24 C19 C20 . . 117.43(13) ?
    C24 C19 C18 . . 124.48(13) ?
    C20 C19 C18 . . 118.04(12) ?
    C21 C20 C19 . . 121.54(15) ?
    C21 C20 H20 . . 119.2 ?
    C19 C20 H20 . . 119.2 ?
    C20 C21 C22 . . 120.00(15) ?
    C20 C21 H21 . . 120.0 ?
    C22 C21 H21 . . 120.0 ?
    C23 C22 C21 . . 119.39(15) ?
    C23 C22 H22 . . 120.3 ?
    C21 C22 H22 . . 120.3 ?
    C22 C23 C24 . . 120.50(15) ?
    C22 C23 H23 . . 119.7 ?
    C24 C23 H23 . . 119.7 ?
    C23 C24 C19 . . 121.13(14) ?
    C23 C24 H24 . . 119.4 ?
    C19 C24 H24 . . 119.4 ?
    O2 C25 O3 . . 122.21(12) ?
    O2 C25 C9 . . 125.61(12) ?
    O3 C25 C9 . . 112.13(10) ?
    O3 C26 H26A . . 109.5 ?
    O3 C26 H26B . . 109.5 ?
    H26A C26 H26B . . 109.5 ?
    O3 C26 H26C . . 109.5 ?
    H26A C26 H26C . . 109.5 ?
    H26B C26 H26C . . 109.5 ?
    N1 C27 H27A . . 109.5 ?
    N1 C27 H27B . . 109.5 ?
    H27A C27 H27B . . 109.5 ?
    N1 C27 H27C . . 109.5 ?
    H27A C27 H27C . . 109.5 ?
    H27B C27 H27C . . 109.5 ?
loop_
    _geom_torsion_atom_site_label_1
    _geom_torsion_atom_site_label_2
    _geom_torsion_atom_site_label_3
    _geom_torsion_atom_site_label_4
    _geom_torsion_site_symmetry_1
    _geom_torsion_site_symmetry_2
    _geom_torsion_site_symmetry_3
    _geom_torsion_site_symmetry_4
    _geom_torsion
    _geom_torsion_publ_flag
    C6 C1 C2 C3 . . . . 0.7(2) ?
    Cl1 C1 C2 C3 . . . . -178.80(14) ?
    C1 C2 C3 C4 . . . . 0.1(3) ?
    C2 C3 C4 C5 . . . . -0.9(3) ?
    C3 C4 C5 C6 . . . . 1.0(3) ?
    C2 C1 C6 C5 . . . . -0.6(2) ?
    Cl1 C1 C6 C5 . . . . 178.88(11) ?
    C2 C1 C6 C7 . . . . 175.46(14) ?
    Cl1 C1 C6 C7 . . . . -5.07(19) ?
    C4 C5 C6 C1 . . . . -0.3(2) ?
    C4 C5 C6 C7 . . . . -176.31(14) ?
    C1 C6 C7 C8 . . . . -128.67(14) ?
    C5 C6 C7 C8 . . . . 47.18(17) ?
    C1 C6 C7 C9 . . . . 108.02(15) ?
    C5 C6 C7 C9 . . . . -76.13(17) ?
    C10 N1 C8 C7 . . . . 40.65(14) ?
    C27 N1 C8 C7 . . . . 170.37(12) ?
    C6 C7 C8 N1 . . . . -150.69(11) ?
    C9 C7 C8 N1 . . . . -20.31(14) ?
    C6 C7 C9 C25 . . . . -126.30(13) ?
    C8 C7 C9 C25 . . . . 106.70(12) ?
    C6 C7 C9 C18 . . . . -0.28(17) ?
    C8 C7 C9 C18 . . . . -127.29(12) ?
    C6 C7 C9 C10 . . . . 122.52(12) ?
    C8 C7 C9 C10 . . . . -4.48(13) ?
    C8 N1 C10 C11 . . . . -169.67(11) ?
    C27 N1 C10 C11 . . . . 61.54(15) ?
    C8 N1 C10 C17 . . . . 76.09(14) ?
    C27 N1 C10 C17 . . . . -52.70(16) ?
    C8 N1 C10 C9 . . . . -42.72(13) ?
    C27 N1 C10 C9 . . . . -171.51(11) ?
    C25 C9 C10 N1 . . . . -85.91(11) ?
    C18 C9 C10 N1 . . . . 153.05(11) ?
    C7 C9 C10 N1 . . . . 27.49(12) ?
    C25 C9 C10 C11 . . . . 37.55(14) ?
    C18 C9 C10 C11 . . . . -83.49(14) ?
    C7 C9 C10 C11 . . . . 150.94(11) ?
    C25 C9 C10 C17 . . . . 151.71(10) ?
    C18 C9 C10 C17 . . . . 30.67(14) ?
    C7 C9 C10 C17 . . . . -94.90(11) ?
    N1 C10 C11 C12 . . . . 45.1(2) ?
    C17 C10 C11 C12 . . . . 167.86(15) ?
    C9 C10 C11 C12 . . . . -72.93(19) ?
    N1 C10 C11 C16 . . . . -131.09(12) ?
    C17 C10 C11 C16 . . . . -8.30(14) ?
    C9 C10 C11 C16 . . . . 110.91(13) ?
    C16 C11 C12 C13 . . . . -2.8(2) ?
    C10 C11 C12 C13 . . . . -178.68(15) ?
    C11 C12 C13 C14 . . . . 0.6(2) ?
    C12 C13 C14 C15 . . . . 1.4(3) ?
    C13 C14 C15 C16 . . . . -1.1(2) ?
    C14 C15 C16 C11 . . . . -1.2(2) ?
    C14 C15 C16 N2 . . . . 174.75(15) ?
    C12 C11 C16 C15 . . . . 3.2(2) ?
    C10 C11 C16 C15 . . . . 179.89(13) ?
    C12 C11 C16 N2 . . . . -173.40(13) ?
    C10 C11 C16 N2 . . . . 3.29(16) ?
    C17 N2 C16 C15 . . . . -171.99(15) ?
    C17 N2 C16 C11 . . . . 4.37(16) ?
    C16 N2 C17 O1 . . . . 169.08(14) ?
    C16 N2 C17 C10 . . . . -9.77(15) ?
    N1 C10 C17 O1 . . . . -47.09(19) ?
    C11 C10 C17 O1 . . . . -168.07(14) ?
    C9 C10 C17 O1 . . . . 67.20(17) ?
    N1 C10 C17 N2 . . . . 131.74(12) ?
    C11 C10 C17 N2 . . . . 10.76(13) ?
    C9 C10 C17 N2 . . . . -113.97(12) ?
    C25 C9 C18 C19 . . . . 67.05(15) ?
    C7 C9 C18 C19 . . . . -57.46(16) ?
    C10 C9 C18 C19 . . . . -175.41(11) ?
    C9 C18 C19 C24 . . . . -53.85(19) ?
    C9 C18 C19 C20 . . . . 128.89(14) ?
    C24 C19 C20 C21 . . . . 1.0(2) ?
    C18 C19 C20 C21 . . . . 178.49(15) ?
    C19 C20 C21 C22 . . . . -0.7(3) ?
    C20 C21 C22 C23 . . . . 0.1(3) ?
    C21 C22 C23 C24 . . . . 0.2(3) ?
    C22 C23 C24 C19 . . . . 0.2(3) ?
    C20 C19 C24 C23 . . . . -0.8(2) ?
    C18 C19 C24 C23 . . . . -178.06(14) ?
    C26 O3 C25 O2 . . . . -1.1(2) ?
    C26 O3 C25 C9 . . . . 176.38(12) ?
    C18 C9 C25 O2 . . . . -146.65(14) ?
    C7 C9 C25 O2 . . . . -17.80(19) ?
    C10 C9 C25 O2 . . . . 91.82(16) ?
    C18 C9 C25 O3 . . . . 35.95(15) ?
    C7 C9 C25 O3 . . . . 164.80(11) ?
    C10 C9 C25 O3 . . . . -85.58(13) ?
loop_
    _geom_hbond_atom_site_label_D
    _geom_hbond_atom_site_label_H
    _geom_hbond_atom_site_label_A
    _geom_hbond_site_symmetry_A
    _geom_hbond_distance_DH
    _geom_hbond_distance_HA
    _geom_hbond_distance_DA
    _geom_hbond_angle_DHA
    N2 H2A O2 4_666 0.86 2.06 2.9004(15) 164
    C5 H5 O1 . 0.93 2.31 3.168(2) 153
    C18 H18A O1 . 0.97 2.54 3.2469(18) 130
    C24 H24 O3 . 0.93 2.47 3.1650(19) 132
    C23 H23 Cg3 2_646 0.93 2.77 3.600(2) 149
_iucr_refine_instructions_details
;
TITL ANURADHADKS38A in P2(1)/n
CELL  0.71073  13.0887  14.0869  13.3521   90.000  113.524   90.000
ZERR     4.00   0.0006   0.0007   0.0007    0.000    0.002    0.000
LATT   1
SYMM  1/2 - X, 1/2 + Y, 1/2 - Z
SFAC  C    H    N    O    CL
UNIT  108  100  8    12   4
MERG   2
ACTA
FMAP   2
PLAN   20
BOND $H
HTAB N2 O2_$1
HTAB C5 O1
HTAB C24 O3
HTAB C18 O1
EQIV $1 1/2+x,1/2-y,1/2+z
EQIV $2 3/2-x,y-1/2,3/2-z
CONF
L.S.  45
WGHT    0.052900    0.866100
FVAR       0.51066
MOLE    1
CL1   5    0.655199    0.172258    0.692326    11.00000    0.05855    0.05132 =
         0.03873   -0.00687    0.00890   -0.00107
O1    4    0.876570    0.413642    1.122784    11.00000    0.04401    0.03400 =
         0.05053   -0.00615    0.02163   -0.01111
O2    4    0.599747    0.113289    0.948431    11.00000    0.03171    0.03972 =
         0.04381    0.00979   -0.00055   -0.00945
O3    4    0.755020    0.062715    1.081752    11.00000    0.03413    0.02793 =
         0.03417    0.00721    0.00928    0.00013
N1    3    0.640831    0.329854    1.046014    11.00000    0.02678    0.03123 =
         0.03133    0.00416    0.01180    0.00512
N2    3    0.901234    0.319078    1.269471    11.00000    0.02778    0.04213 =
         0.03438   -0.00830    0.00659   -0.00443
AFIX  43
H2A   2    0.965523    0.339467    1.313251    11.00000   -1.20000
AFIX   0
C1    1    0.745139    0.268451    0.741476    11.00000    0.03842    0.04060 =
         0.03260    0.00752    0.01275    0.00977
C2    1    0.798077    0.301179    0.676588    11.00000    0.05362    0.07006 =
         0.03760    0.00966    0.02480    0.01568
AFIX  43
H2    2    0.784068    0.272942    0.609420    11.00000   -1.20000
AFIX   0
C3    1    0.871592    0.375899    0.712589    11.00000    0.05167    0.07319 =
         0.05835    0.02393    0.03610    0.00968
AFIX  43
H3    2    0.907311    0.398253    0.669429    11.00000   -1.20000
AFIX   0
C4    1    0.892462    0.417511    0.811491    11.00000    0.04247    0.04572 =
         0.06663    0.01661    0.03020    0.00128
AFIX  43
H4    2    0.942972    0.467381    0.835952    11.00000   -1.20000
AFIX   0
C5    1    0.838018    0.384998    0.874921    11.00000    0.03908    0.03515 =
         0.04538    0.00543    0.02060    0.00009
AFIX  43
H5    2    0.851888    0.414398    0.941453    11.00000   -1.20000
AFIX   0
C6    1    0.762943    0.309419    0.841993    11.00000    0.03269    0.03112 =
         0.03205    0.00794    0.01498    0.00523
C7    1    0.698429    0.277836    0.908377    11.00000    0.02780    0.03007 =
         0.02635    0.00512    0.00915    0.00000
AFIX  13
H7    2    0.637164    0.237949    0.860240    11.00000   -1.20000
AFIX   0
C8    1    0.645005    0.360940    0.943907    11.00000    0.03245    0.03544 =
         0.03779    0.01028    0.01543    0.00772
AFIX  23
H8A   2    0.689774    0.417925    0.954785    11.00000   -1.20000
H8B   2    0.570719    0.373731    0.889593    11.00000   -1.20000
AFIX   0
C9    1    0.761530    0.218391    1.015780    11.00000    0.02396    0.02486 =
         0.02440    0.00031    0.00826   -0.00169
C10   1    0.744984    0.280966    1.108016    11.00000    0.02352    0.02768 =
         0.02678   -0.00040    0.00946   -0.00163
C11   1    0.742721    0.229709    1.206958    11.00000    0.02757    0.03210 =
         0.02721    0.00024    0.01098    0.00307
C12   1    0.663099    0.172758    1.219110    11.00000    0.03346    0.03986 =
         0.03747    0.00223    0.01597   -0.00093
AFIX  43
H12   2    0.597284    0.159110    1.159525    11.00000   -1.20000
AFIX   0
C13   1    0.682288    0.135802    1.321757    11.00000    0.05102    0.04249 =
         0.04774    0.00899    0.02921    0.00329
AFIX  43
H13   2    0.629316    0.096698    1.330738    11.00000   -1.20000
AFIX   0
C14   1    0.779649    0.156939    1.410348    11.00000    0.06247    0.04709 =
         0.03416    0.01124    0.02263    0.01535
AFIX  43
H14   2    0.791925    0.130555    1.478039    11.00000   -1.20000
AFIX   0
C15   1    0.859058    0.216267    1.400714    11.00000    0.04759    0.04932 =
         0.02902    0.00092    0.00749    0.01110
AFIX  43
H15   2    0.923949    0.231252    1.460740    11.00000   -1.20000
AFIX   0
C16   1    0.838306    0.252554    1.298250    11.00000    0.03051    0.03487 =
         0.02974   -0.00292    0.00966    0.00537
C17   1    0.848481    0.347563    1.163998    11.00000    0.02719    0.02974 =
         0.03633   -0.00807    0.01425   -0.00174
C18   1    0.885591    0.196993    1.043710    11.00000    0.02378    0.03122 =
         0.03054   -0.00336    0.00936   -0.00063
AFIX  23
H18A  2    0.925393    0.256923    1.059006    11.00000   -1.20000
H18B  2    0.913963    0.160231    1.110696    11.00000   -1.20000
AFIX   0
C19   1    0.915129    0.144477    0.959482    11.00000    0.02515    0.02909 =
         0.03026    0.00007    0.00938    0.00356
C20   1    0.996789    0.183041    0.930249    11.00000    0.03842    0.03205 =
         0.04741   -0.00324    0.02231   -0.00221
AFIX  43
H20   2    1.029854    0.240244    0.961240    11.00000   -1.20000
AFIX   0
C21   1    1.030063    0.138628    0.856418    11.00000    0.05409    0.04307 =
         0.06118   -0.00162    0.03952   -0.00347
AFIX  43
H21   2    1.084438    0.166193    0.837480    11.00000   -1.20000
AFIX   0
C22   1    0.982735    0.053231    0.810531    11.00000    0.05826    0.04542 =
         0.04930   -0.00718    0.03271    0.00280
AFIX  43
H22   2    1.004994    0.022937    0.760678    11.00000   -1.20000
AFIX   0
C23   1    0.902848    0.013563    0.839005    11.00000    0.04847    0.03887 =
         0.04752   -0.01397    0.02133   -0.00440
AFIX  43
H23   2    0.870811   -0.044078    0.808467    11.00000   -1.20000
AFIX   0
C24   1    0.869289    0.058473    0.912868    11.00000    0.03608    0.03792 =
         0.04307   -0.00838    0.01896   -0.00702
AFIX  43
H24   2    0.814996    0.030433    0.931562    11.00000   -1.20000
AFIX   0
C25   1    0.695573    0.126754    1.008931    11.00000    0.02799    0.02713 =
         0.02640    0.00119    0.00910   -0.00092
C26   1    0.698977   -0.023983    1.086959    11.00000    0.05693    0.03286 =
         0.05098    0.01209    0.01677   -0.00634
AFIX  33
H26A  2    0.749684   -0.064603    1.142235    11.00000   -1.50000
H26B  2    0.673511   -0.055552    1.017529    11.00000   -1.50000
H26C  2    0.636387   -0.009572    1.104584    11.00000   -1.50000
AFIX   0
C27   1    0.609680    0.404076    1.104320    11.00000    0.04445    0.03931 =
         0.04913    0.00117    0.02366    0.01131
AFIX  33
H27A  2    0.540207    0.431852    1.056849    11.00000   -1.50000
H27B  2    0.666443    0.452084    1.127594    11.00000   -1.50000
H27C  2    0.601845    0.377243    1.166969    11.00000   -1.50000
HKLF 4
REM  ANURADHADKS38A in P2(1)/n
REM R1 =  0.0439 for   4875 Fo > 4sig(Fo)  and  0.0680 for all   6735 data
REM    298 parameters refined using      0 restraints
END
WGHT      0.0543      0.6761
REM Highest difference peak  0.334,  deepest hole -0.277,  1-sigma level  0.047
Q1    1   0.7440  0.2495  1.1576  11.00000  0.05    0.33
Q2    1   0.6437  0.3482  0.9982  11.00000  0.05    0.30
Q3    1   0.7255  0.1774  1.0025  11.00000  0.05    0.28
Q4    1   0.8963  0.1737  0.9961  11.00000  0.05    0.27
Q5    1   0.8003  0.3185  1.1326  11.00000  0.05    0.27
Q6    1   0.6785  0.3250  0.9220  11.00000  0.05    0.26
Q7    1   0.7791  0.2457  1.2608  11.00000  0.05    0.26
Q8    1   0.8466  0.2512  1.3536  11.00000  0.05    0.25
Q9    1   0.7516  0.2489  1.0608  11.00000  0.05    0.24
Q10   1   0.8200  0.2016  1.0247  11.00000  0.05    0.24
Q11   1   0.7670  0.2924  0.7951  11.00000  0.05    0.24
Q12   1   0.8548  0.3245  0.7186  11.00000  0.05    0.23
Q13   1   0.6099 -0.0335  1.0408  11.00000  0.05    0.23
Q14   1   0.7451 -0.0653  1.0524  11.00000  0.05    0.22
Q15   1   0.8407  0.4087  0.8248  11.00000  0.05    0.22
Q16   1   0.6971  0.2119  1.2214  11.00000  0.05    0.22
Q17   1   0.7332  0.2451  0.9642  11.00000  0.05    0.22
Q18   1   0.6816  0.1415  1.2606  11.00000  0.05    0.22
Q19   1   0.7372  0.2953  0.8771  11.00000  0.05    0.22
Q20   1   0.9603  0.0254  0.8411  11.00000  0.05    0.22
;
data_global
_journal_date_recd_electronic     2013-07-01
_journal_date_accepted     2013-07-03
_journal_name_full     'Acta Crystallographica, Section E'
_journal_year     2013
_journal_volume     69
_journal_issue      8
_journal_page_first     o1214
_journal_page_last     o1214
_journal_paper_category     QO
_journal_paper_doi     10.1107/S1600536813018424
_journal_coeditor_code     IS5288
_publ_contact_author_name     'P.R. Seshadri'
_publ_contact_author_address
;
Post Graduate & Research Department of Physics
Agurchand Manmull Jain College
Chennai 600 114
India
;
_publ_contact_author_email     'seshadri_pr@yahoo.com'
_publ_contact_author_fax     ?
_publ_contact_author_phone     '919444225095'
_publ_section_title
;\
Methyl
3'-benzyl-4'-(2-chlorophenyl)-1'-methyl-2-oxospiro[indoline-3,2'-pyrrolidine]\
-3'-carboxylate
;
_publ_section_title_footnote     .
loop_
    _publ_author_name
    _publ_author_footnote
    _publ_author_address
    'Anuradha, T.' ?
;
Post Graduate & Research Department of Physics
Agurchand Manmull Jain College
Chennai 600 114
India
;
    'Devaraj, A.' .
;
Department of Organic Chemistry,
University of Madras,
Guindy Campus,
Chennai 600 025,
India
;
    'Seshadri, P. R.' .
;
Post Graduate & Research Department of Physics
Agurchand Manmull Jain College
Chennai 600 114
India
;
    'Bakthadoss, M.' .
;
Department of Organic Chemistry,
University of Madras,
Guindy Campus,
Chennai 600 025,
India
;
