# Supplementary material for: Methyl 3′-benzyl-4′-(2-chloro­phen­yl)-1′-methyl-2-oxo­spiro­[indoline-3,2′-pyrrolidine]-3′-carboxyl­ate
Source: Acta Crystallogr Sect E Struct Rep Online. 2013 Jul 6;69(Pt 8):o1214. doi: 10.1107/S1600536813018424 (PMC3793722; doi:10.1107/S1600536813018424)
Supplement: Supplementary file 2 [file e-69-o1214-Isup2.hkl]

#
# h,k,l, Fc-squared, Fo-squared, sigma(Fo-squared) and status flag
#
data_I
_shelx_title ' ANURADHADKS38A in P2(1)/n'
_shelx_refln_list_code          4
_shelx_F_calc_maximum      193.56
_exptl_crystal_F_000       968.00
_reflns_d_resolution_high  0.7049
 
loop_
 _symmetry_equiv_pos_as_xyz
 'x, y, z'
 '-x+1/2, y+1/2, -z+1/2'
 '-x, -y, -z'
 'x-1/2, -y-1/2, z-1/2'
 
_cell_length_a    13.0887
_cell_length_b    14.0869
_cell_length_c    13.3521
_cell_angle_alpha  90.000
_cell_angle_beta  113.524
_cell_angle_gamma  90.000
 
_shelx_F_squared_multiplier     1.000
 
loop_
 _refln_index_h
 _refln_index_k
 _refln_index_l
 _refln_F_squared_calc
 _refln_F_squared_meas
 _refln_F_squared_sigma
 _refln_observed_status
   2   0   0    37463.88    36823.24    322.88 o
   4   0   0    13123.94    13016.02    140.87 o
   6   0   0        5.93       -0.12      0.79 o
   8   0   0     5687.93     5879.93     71.25 o
  10   0   0      277.49      308.27      8.04 o
  12   0   0      485.19      451.17     13.74 o
  14   0   0      101.64       68.03      9.24 o
  16   0   0        0.01       -6.29      6.29 o
   1   1   0       27.32        3.99      1.39 o
   2   1   0      389.19      394.44      2.98 o
   3   1   0    11889.28    11923.01     78.33 o
   4   1   0     1335.73     1341.53      9.58 o
   5   1   0        0.37        0.27      0.55 o
   6   1   0      172.41      201.88      2.96 o
   7   1   0       11.54        4.49      0.91 o
   8   1   0     1144.07     1147.50     12.16 o
   9   1   0      220.77      208.13      4.85 o
  10   1   0      203.77      190.76      5.01 o
  11   1   0       63.45       50.49      3.22 o
  12   1   0        0.39        3.01      2.72 o
  13   1   0       24.98       20.54      4.76 o
  14   1   0       14.40       16.87      4.80 o
  15   1   0       12.17       11.47      5.03 o
  16   1   0       24.24       55.88      7.19 o
   0   2   0    30402.39    30190.13    247.70 o
   1   2   0       10.52       17.74      0.64 o
   2   2   0    12698.96    13217.40     87.30 o
   3   2   0     2606.57     2577.17     18.45 o
   4   2   0      562.32      662.75      6.26 o
   5   2   0      363.47      418.48      5.64 o
   6   2   0       48.29       38.26      1.30 o
   7   2   0      125.86      122.01      2.53 o
   8   2   0      177.27      166.72      3.50 o
   9   2   0      384.38      421.89      6.49 o
  10   2   0      768.36      779.46     11.29 o
  11   2   0       96.84      108.11      4.32 o
  12   2   0      353.83      367.26      8.56 o
  13   2   0      117.78      119.26      6.21 o
  14   2   0        0.03        2.45      4.32 o
  15   2   0        0.14       -4.18      4.18 o
  16   2   0        0.05        8.29      5.09 o
   1   3   0     1296.77     1286.70      8.89 o
   2   3   0       57.97       76.67      1.39 o
   3   3   0     7920.50     8321.35     60.61 o
   4   3   0       84.51       71.50      1.87 o
   5   3   0       10.95       12.69      1.18 o
   6   3   0       65.22       66.96      2.49 o
   7   3   0      268.17      243.94      3.47 o
   8   3   0       17.37       10.88      1.43 o
   9   3   0      420.73      427.82      8.03 o
  10   3   0      134.66      151.97      6.85 o
  11   3   0       96.22       75.71      3.74 o
  12   3   0       49.50       57.12      3.96 o
  13   3   0       16.66       20.79      3.46 o
  14   3   0        3.98       -0.49      4.32 o
  15   3   0      147.89      143.10     19.31 o
  16   3   0        6.23        5.96      6.15 o
   0   4   0     8665.62     8500.89     83.20 o
   1   4   0      431.18      420.59      3.91 o
   2   4   0     2326.41     2652.21     19.26 o
   3   4   0     2206.57     2252.12     17.59 o
   4   4   0    11122.68    11786.70     90.56 o
   5   4   0     3900.63     3977.39     32.03 o
   6   4   0     1098.33     1250.39     11.49 o
   7   4   0      310.26      337.52      4.35 o
   8   4   0       32.36       31.72      1.83 o
   9   4   0       43.61       46.98      3.44 o
  10   4   0       95.06      105.92      4.55 o
  11   4   0        3.45        2.03      2.42 o
  12   4   0       21.75       24.20      3.31 o
  13   4   0        1.16       -1.09      2.89 o
  14   4   0       40.30       46.38      6.37 o
  15   4   0        0.21       -4.08      4.62 o
  16   4   0       96.06       96.87      8.37 o
   1   5   0     1971.71     2105.99     15.19 o
   2   5   0     8349.13     8751.70     58.09 o
   3   5   0      162.10      205.03      3.55 o
   4   5   0     1163.20     1287.60     11.17 o
   5   5   0      833.02      877.18      8.94 o
   6   5   0      349.22      304.84      4.36 o
   7   5   0       90.61      108.82      2.75 o
   8   5   0     1392.63     1408.21     14.82 o
   9   5   0      588.05      554.92      7.93 o
  10   5   0        3.06        6.06      2.34 o
  11   5   0       14.77       17.98      3.06 o
  12   5   0        3.44        3.19      2.79 o
  13   5   0      106.83      116.49      6.39 o
  14   5   0        0.29       -3.42      3.42 o
  15   5   0       28.46       18.43      5.77 o
  16   5   0        4.49        7.74     10.33 o
   0   6   0     1127.70     1073.57     21.97 o
   1   6   0        5.41       12.50      1.08 o
   2   6   0      264.41      316.79      3.73 o
   3   6   0     1808.08     1962.69     18.36 o
   4   6   0      925.64     1022.77     10.20 o
   5   6   0     1021.70     1105.21     10.93 o
   6   6   0     2235.45     2298.81     21.78 o
   7   6   0       28.23       19.22      1.78 o
   8   6   0      539.08      599.16      8.31 o
   9   6   0     2325.40     2377.14     23.30 o
  10   6   0        0.08        3.16      2.56 o
  11   6   0       97.17      100.53      4.94 o
  12   6   0       38.38       31.51      3.82 o
  13   6   0        6.26        8.42      3.89 o
  14   6   0      231.96      242.93      9.62 o
  15   6   0        2.70        4.14      6.83 o
  16   6   0      130.28      143.22     10.72 o
   1   7   0       51.15       50.96      2.00 o
   2   7   0       22.89       17.40      1.29 o
   3   7   0     1159.76     1245.04     11.45 o
   4   7   0      882.34      908.08     16.16 o
   5   7   0      907.70      929.11      9.90 o
   6   7   0     1021.35      986.32     11.69 o
   7   7   0      148.37      140.57      4.30 o
   8   7   0     2777.20     2762.46     28.60 o
   9   7   0       31.55       33.65      2.90 o
  10   7   0      192.84      183.76      5.92 o
  11   7   0        0.50        2.14      2.72 o
  12   7   0      403.46      422.11     10.21 o
  13   7   0        7.77       13.17      4.19 o
  14   7   0       11.05        9.75      4.44 o
  15   7   0        4.15        0.04      5.18 o
   0   8   0      493.82      493.92      8.15 o
   1   8   0     1291.14     1326.08     12.24 o
   2   8   0       12.23       11.11      1.46 o
   3   8   0        0.67       -1.17      1.17 o
   4   8   0       14.50       18.98      1.70 o
   5   8   0        8.38        2.37      1.44 o
   6   8   0       33.79       33.46      2.17 o
   7   8   0        1.56        1.38      2.02 o
   8   8   0      893.04      843.79     15.80 o
   9   8   0      162.22      146.22      5.22 o
  10   8   0       59.28       55.26      3.83 o
  11   8   0        2.94        4.74      3.05 o
  12   8   0        4.98        4.45      3.89 o
  13   8   0       48.48       45.74      5.55 o
  14   8   0        9.16       16.06      4.81 o
  15   8   0        8.19       10.29      4.74 o
   1   9   0       35.32       53.35      2.55 o
   2   9   0       83.93       74.53      2.74 o
   3   9   0      368.31      379.48      5.88 o
   4   9   0       16.08        6.70      1.85 o
   5   9   0        0.26       -1.43      1.43 o
   6   9   0        3.16       -0.83      1.91 o
   7   9   0        5.06        0.82      2.44 o
   8   9   0       99.20       97.98      7.39 o
   9   9   0      191.73      193.59      5.81 o
  10   9   0      229.50      224.12      6.84 o
  11   9   0        0.49       -3.56      3.56 o
  12   9   0       39.46       42.26      5.30 o
  13   9   0       21.75       26.52      5.08 o
  14   9   0       25.97       26.80      6.55 o
  15   9   0       47.84       34.70      7.36 o
   0  10   0      103.81      124.57      5.84 o
   1  10   0      138.77      137.82      3.41 o
   2  10   0       45.59       50.36      2.67 o
   3  10   0      596.26      558.83      9.17 o
   4  10   0      177.11      194.96      4.55 o
   5  10   0       73.65       66.92      2.96 o
   6  10   0      407.72      397.37      7.67 o
   7  10   0      723.00      659.01     11.92 o
   8  10   0       56.27       48.07      3.82 o
   9  10   0      179.31      182.12      5.86 o
  10  10   0      409.93      443.83     13.02 o
  11  10   0      183.38      211.31      8.36 o
  12  10   0       45.28       47.38      5.83 o
  13  10   0        1.21        0.88      5.56 o
  14  10   0       76.47       81.67      8.92 o
   1  11   0      580.54      553.73      7.54 o
   2  11   0       49.84       57.18      3.17 o
   3  11   0      362.38      389.90      6.66 o
   4  11   0      193.65      183.68      5.73 o
   5  11   0       29.07       21.33      2.56 o
   6  11   0        8.28        6.79      2.51 o
   7  11   0       12.78       11.40      2.94 o
   8  11   0      109.58      111.73      6.04 o
   9  11   0        1.33        2.27      3.11 o
  10  11   0        3.12        3.76      4.31 o
  11  11   0       54.22       71.28      8.15 o
  12  11   0       20.52       31.64      6.75 o
  13  11   0       22.52       38.95      7.26 o
  14  11   0        0.07       -5.68      5.70 o
   0  12   0       66.28       71.66      5.79 o
   1  12   0      207.38      231.39      6.52 o
   2  12   0       33.40       27.75      3.28 o
   3  12   0      175.51      180.92      7.58 o
   4  12   0      784.77      742.13     12.70 o
   5  12   0      301.32      279.57      8.91 o
   6  12   0      163.02      164.42      7.01 o
   7  12   0      175.56      173.55      7.26 o
   8  12   0       31.90       31.48      4.41 o
   9  12   0        9.68       15.98      3.73 o
  10  12   0       57.62       70.92      6.68 o
  11  12   0        0.42       -4.48      4.48 o
  12  12   0        8.32        8.50      6.46 o
  13  12   0        8.33       15.76      6.67 o
   1  13   0       23.69       21.48      3.45 o
   2  13   0       75.27       69.55      4.38 o
   3  13   0      117.90      119.34      5.54 o
   4  13   0        1.48        2.68      3.74 o
   5  13   0       30.75       25.22      4.43 o
   6  13   0      280.28      258.23     10.72 o
   7  13   0      323.59      351.54     10.60 o
   8  13   0      106.22      103.64      6.55 o
   9  13   0        8.93        5.91      3.58 o
  10  13   0       31.65       28.98      5.10 o
  11  13   0        2.05       -2.84      4.26 o
  12  13   0      123.47      139.35      8.92 o
   0  14   0        4.50       -2.77      4.44 o
   1  14   0      122.64      114.38      5.89 o
   2  14   0      113.62       99.57      5.60 o
   3  14   0       46.35       56.74      5.49 o
   4  14   0      286.07      299.81     13.02 o
   5  14   0       26.12       29.91      4.90 o
   6  14   0      258.38      264.72     11.87 o
   7  14   0       24.64       16.97      4.78 o
   8  14   0       18.23       11.81      4.60 o
   9  14   0        0.20        3.96      4.84 o
  10  14   0       36.58       42.30      5.85 o
  11  14   0      114.80      113.73      8.36 o
  12  14   0        1.84        6.21      7.03 o
   1  15   0      137.60      140.36      6.45 o
   2  15   0      140.04      120.02      6.16 o
   3  15   0       26.59       30.49      5.07 o
   4  15   0        0.13       -2.70      4.03 o
   5  15   0       55.69       60.18      6.04 o
   6  15   0       42.88       35.58      7.98 o
   7  15   0      109.24      103.40      9.02 o
   8  15   0       19.84       21.37      4.81 o
   9  15   0        5.68        7.35      5.06 o
  10  15   0        3.10        5.37      4.83 o
  11  15   0        3.58        1.11      5.97 o
   0  16   0        2.12       -2.86      5.31 o
   1  16   0       43.44       49.82      6.44 o
   2  16   0       49.82       44.77      6.53 o
   3  16   0        0.93       -4.02      4.05 o
   4  16   0        0.17       -3.90      4.32 o
   5  16   0       27.07       29.76      5.60 o
   6  16   0       47.95       33.58      5.80 o
   7  16   0       25.33       20.39      5.59 o
   8  16   0        4.83        6.02      4.70 o
   9  16   0       63.90       84.66      7.47 o
  10  16   0        8.90        7.80      5.40 o
   1  17   0       21.97       20.38      5.95 o
   2  17   0      111.51      110.84     12.64 o
   3  17   0       57.94       53.23     12.19 o
   4  17   0        0.01       -5.40      5.40 o
   5  17   0       21.26       11.51      6.41 o
   6  17   0       37.59       34.02      7.99 o
   7  17   0        3.22       -2.20      4.54 o
   8  17   0       23.72       22.41      6.02 o
   0  18   0       47.20       47.82     14.42 o
   1  18   0       30.99       27.77      9.11 o
   2  18   0       86.87      101.68      9.22 o
   3  18   0        0.23       -4.59      7.92 o
   4  18   0       28.22        9.99      6.61 o
   5  18   0       10.30        9.67      8.45 o
   6  18   0        3.00       -3.41      6.20 o
   7  18   0        0.73        0.06      6.50 o
   1  19   0       12.09       -0.44      8.97 o
   2  19   0       91.49      104.26     12.78 o
   3  19   0       68.42       61.85      8.75 o
   4  19   0       20.17       18.12      7.75 o
   5  19   0        3.60        2.98      6.90 o
 -17   0   1      131.49      134.10     13.50 o
 -15   0   1       15.89       16.30      7.48 o
 -13   0   1       19.95       18.94      6.90 o
 -11   0   1       13.41       22.62      4.54 o
  -9   0   1        2.31        1.97      2.05 o
  -7   0   1     1261.73     1282.98     19.07 o
  -5   0   1     1826.97     1711.57     23.51 o
  -3   0   1     8953.36     8666.61     76.86 o
   3   0   1     2758.47     2656.33     33.95 o
   5   0   1       14.09       21.62      1.02 o
   7   0   1      228.94      264.94      6.57 o
   9   0   1       35.78       25.52      2.65 o
  11   0   1       16.24        8.46      2.78 o
  13   0   1      261.20      272.00     14.84 o
  15   0   1      184.21      214.67     14.50 o
 -17   1   1        0.15       -2.50      5.31 o
 -16   1   1       51.40       35.11      6.32 o
 -15   1   1       38.82       33.32      5.97 o
 -14   1   1       63.50       65.87      6.58 o
 -13   1   1      177.95      201.16     15.95 o
 -12   1   1       98.78       91.69      4.82 o
 -11   1   1       13.15       13.04      2.82 o
 -10   1   1      266.54      286.25      6.13 o
  -9   1   1       17.27       21.52      1.94 o
  -8   1   1        6.73        6.97      1.32 o
  -7   1   1      917.00     1049.54     10.65 o
  -6   1   1     1064.34     1202.80     11.63 o
  -5   1   1      457.91      432.08      4.44 o
  -4   1   1     2395.73     2442.94     17.64 o
  -3   1   1     1462.54     1453.14      9.84 o
  -2   1   1      190.05      219.46      2.08 o
  -1   1   1    18298.43    14100.19    488.20 o
   0   1   1     1855.54     1158.57     14.85 o
   1   1   1    12685.82    12729.72    163.53 o
   2   1   1      153.28      161.76      2.70 o
   3   1   1     5339.89     5646.67     50.43 o
   4   1   1     1482.98     1519.83     14.40 o
   5   1   1      961.81     1075.65      9.32 o
   6   1   1     1144.30     1352.30     14.16 o
   7   1   1     4028.59     4171.24     31.25 o
   8   1   1        2.19        6.35      1.39 o
   9   1   1      463.95      457.45      6.61 o
  10   1   1      431.34      444.33      6.87 o
  11   1   1        0.79        2.00      2.04 o
  12   1   1        2.52        3.97      2.42 o
  13   1   1        5.25        8.40      3.54 o
  14   1   1       17.10       19.19      4.84 o
  15   1   1       16.50       13.97      4.94 o
  16   1   1        0.59        0.38      4.77 o
 -17   2   1       74.88       65.54     15.26 o
 -16   2   1      116.42      126.74      9.06 o
 -15   2   1       36.74       29.93      5.99 o
 -14   2   1       14.98       26.68      7.50 o
 -13   2   1       67.02       71.04      6.50 o
 -12   2   1       90.60       77.36      5.12 o
 -11   2   1       73.67       74.07      4.25 o
 -10   2   1        2.05        3.39      1.81 o
  -9   2   1        1.32        0.56      1.24 o
  -8   2   1       19.85       26.85      1.88 o
  -7   2   1       16.85       13.53      1.35 o
  -6   2   1     1236.72     1247.41     12.11 o
  -5   2   1      160.19      162.82      2.76 o
  -4   2   1     1310.92     1343.49      9.85 o
  -3   2   1      863.03      799.14      6.35 o
  -2   2   1     2880.32     3125.59     21.01 o
  -1   2   1      315.62      325.01      3.00 o
   0   2   1      516.68      525.83      3.72 o
   1   2   1       50.49       61.97      1.37 o
   2   2   1    13424.85    13601.96     98.24 o
   3   2   1    10059.26    10598.06     80.97 o
   4   2   1     1519.56     1577.96     14.01 o
   5   2   1        0.73        0.51      0.80 o
   6   2   1        0.09        0.36      0.74 o
   7   2   1      281.36      278.70      3.82 o
   8   2   1      351.24      357.03      4.99 o
   9   2   1       15.88       17.74      1.99 o
  10   2   1        3.94        4.91      2.03 o
  11   2   1       37.68       46.41      3.08 o
  12   2   1       38.72       51.61      3.40 o
  13   2   1       99.71       99.90      4.95 o
  14   2   1       20.52       24.11      9.11 o
  15   2   1       17.95       18.59      5.27 o
  16   2   1        4.98        3.82      4.86 o
 -17   3   1        0.75        3.38      8.13 o
 -16   3   1        1.07        1.88      5.14 o
 -15   3   1       33.75       37.26      6.16 o
 -14   3   1       63.94       71.85     17.76 o
 -13   3   1       20.05        9.76      4.56 o
 -12   3   1       78.12       78.45      5.12 o
 -11   3   1       19.93       19.32      2.68 o
 -10   3   1      248.99      238.07      5.28 o
  -9   3   1       77.40       78.38      2.66 o
  -8   3   1      364.61      366.47      6.00 o
  -7   3   1     1252.69     1247.73     13.67 o
  -6   3   1      676.18      682.25      7.16 o
  -5   3   1      995.44     1160.32      9.51 o
  -4   3   1     2542.98     2554.38     17.81 o
  -3   3   1    12390.73    13023.00     88.99 o
  -2   3   1     1104.54     1104.12      8.67 o
  -1   3   1      337.87      320.73      3.43 o
   0   3   1     4449.24     4477.68     27.53 o
   1   3   1    17045.70    17196.83    123.27 o
   2   3   1    18898.81    19466.97    140.31 o
   3   3   1     1950.85     2157.59     16.63 o
   4   3   1       27.65       26.71      1.33 o
   5   3   1     2132.01     2445.29     21.43 o
   6   3   1      979.73     1005.66     10.03 o
   7   3   1       31.11       56.43      1.94 o
   8   3   1        1.75       -0.05      1.09 o
   9   3   1       11.80       11.34      1.92 o
  10   3   1     1542.98     1566.79     19.06 o
  11   3   1       87.31       87.68      4.15 o
  12   3   1       19.21       13.16      2.88 o
  13   3   1       10.65        3.75      2.91 o
  14   3   1       49.51       55.73      5.18 o
  15   3   1        7.63       17.25     10.78 o
  16   3   1        4.95        4.82      8.47 o
 -17   4   1        3.09       -1.76      5.45 o
 -16   4   1       51.84       65.29      7.69 o
 -15   4   1        3.80       -2.12      5.85 o
 -14   4   1        6.12        0.73      5.10 o
 -13   4   1       19.82       18.13      4.79 o
 -12   4   1      100.76       96.47      4.87 o
 -11   4   1      175.09      179.46      6.07 o
 -10   4   1      113.73       94.94      3.66 o
  -9   4   1       53.15       52.16      2.42 o
  -8   4   1        0.44        0.47      1.14 o
  -7   4   1       34.59       27.72      2.94 o
  -6   4   1     1100.65     1110.16     10.09 o
  -5   4   1        1.02        2.41      0.99 o
  -4   4   1     1376.74     1413.57     12.65 o
  -3   4   1       30.72       46.49      2.68 o
  -2   4   1       73.14       93.08      1.83 o
  -1   4   1       16.91       27.75      1.12 o
   0   4   1      196.33      244.29      2.59 o
   1   4   1      105.65      123.46      1.80 o
   2   4   1     4288.94     4591.04     34.19 o
   3   4   1       23.34       21.01      1.13 o
   4   4   1     1027.71     1116.90      9.43 o
   5   4   1     1863.60     1843.69     16.91 o
   6   4   1      186.82      190.96      3.68 o
   7   4   1       79.41       82.37      2.60 o
   8   4   1        0.09       -0.07      1.19 o
   9   4   1      591.63      542.07      8.00 o
  10   4   1       89.85       97.46      3.92 o
  11   4   1      219.83      200.88      6.16 o
  12   4   1      173.79      178.24      7.35 o
  13   4   1        5.01        6.55      2.93 o
  14   4   1        0.62       -6.29      6.29 o
  15   4   1        0.03        1.74      4.63 o
  16   4   1       30.80       42.87      6.57 o
 -16   5   1        5.51        3.34      5.52 o
 -15   5   1       86.65       89.12      8.07 o
 -14   5   1        0.05        1.49      4.34 o
 -13   5   1        0.20        3.11      3.48 o
 -12   5   1      184.07      203.51      6.89 o
 -11   5   1       31.84       27.40      3.24 o
 -10   5   1       50.22       48.60      4.37 o
  -9   5   1      129.01      136.97      4.26 o
  -8   5   1      134.86      140.60      3.80 o
  -7   5   1      505.02      501.27      7.00 o
  -6   5   1        1.74        3.92      1.41 o
  -5   5   1     2910.76     3201.09     26.63 o
  -4   5   1      475.77      444.98      5.83 o
  -3   5   1     2527.83     2849.60     21.17 o
  -2   5   1     1233.66     1280.31      9.94 o
  -1   5   1       15.61       29.99      1.37 o
   0   5   1      239.78      238.55      3.12 o
   1   5   1      919.86      922.23      7.47 o
   2   5   1       58.33       61.42      1.82 o
   3   5   1     1228.27     1370.32     12.38 o
   4   5   1     1667.52     1672.81     13.75 o
   5   5   1      231.33      234.27      3.97 o
   6   5   1       75.89       80.99      2.50 o
   7   5   1       12.49       15.89      1.87 o
   8   5   1      593.61      644.23      8.88 o
   9   5   1      414.46      440.20      7.10 o
  10   5   1      173.04      169.66      4.94 o
  11   5   1        1.86        6.55      2.69 o
  12   5   1      194.19      187.87      6.52 o
  13   5   1       65.85       75.79      5.02 o
  14   5   1       34.80       36.61      4.96 o
  15   5   1      144.37      143.09     15.47 o
  16   5   1       14.64       11.21      5.95 o
 -16   6   1        8.84        1.54      5.90 o
 -15   6   1       32.61       30.66     12.12 o
 -14   6   1       40.71       49.45      6.61 o
 -13   6   1        4.40       -0.60      3.67 o
 -12   6   1       89.50       79.44      4.82 o
 -11   6   1        1.17       -1.47      2.58 o
 -10   6   1       49.46       48.85      3.46 o
  -9   6   1      176.11      194.94      5.54 o
  -8   6   1      112.42      123.02      3.82 o
  -7   6   1       82.56       78.68      2.53 o
  -6   6   1       87.82       90.90      2.76 o
  -5   6   1      218.91      177.97      3.58 o
  -4   6   1        3.20        5.96      1.27 o
  -3   6   1       29.41       35.79      1.50 o
  -2   6   1      378.35      426.64      4.55 o
  -1   6   1     1125.32     1109.58     16.04 o
   0   6   1       25.72       27.75      1.35 o
   1   6   1        2.56        1.78      0.80 o
   2   6   1     3646.09     3939.48     31.94 o
   3   6   1      675.46      788.99      8.23 o
   4   6   1     2255.55     2398.38     20.63 o
   5   6   1       49.30       41.11      1.94 o
   6   6   1     1614.61     1567.09     17.37 o
   7   6   1        2.67        1.85      1.50 o
   8   6   1      269.35      276.19      5.69 o
   9   6   1      194.86      202.64      4.83 o
  10   6   1      181.90      192.73      5.65 o
  11   6   1      746.32      746.10     13.22 o
  12   6   1       80.37       80.68      4.70 o
  13   6   1        0.46        1.42      3.60 o
  14   6   1        0.28        0.07      3.78 o
  15   6   1       12.10       21.99      4.91 o
 -16   7   1        6.96       19.75      8.32 o
 -15   7   1        1.93       -6.06      6.06 o
 -14   7   1        0.36       -1.37      4.89 o
 -13   7   1       21.48       17.50      4.44 o
 -12   7   1        4.85        7.86      3.75 o
 -11   7   1       41.48       34.52      3.95 o
 -10   7   1      185.97      189.33      6.00 o
  -9   7   1      175.73      166.17      5.08 o
  -8   7   1      896.17      881.91     11.11 o
  -7   7   1       12.94       23.52      1.90 o
  -6   7   1       97.79       87.36      2.88 o
  -5   7   1       54.30       48.93      2.17 o
  -4   7   1      528.78      581.53      7.13 o
  -3   7   1      866.07      873.12      8.23 o
  -2   7   1     1411.82     1492.89     13.15 o
  -1   7   1      277.39      282.66      3.91 o
   0   7   1        0.86        3.06      1.33 o
   1   7   1     1067.42      991.87      8.51 o
   2   7   1      295.32      331.94      4.55 o
   3   7   1      635.44      670.13      8.04 o
   4   7   1       96.98       87.25      2.59 o
   5   7   1      325.47      325.82      4.93 o
   6   7   1       21.30       23.90      2.19 o
   7   7   1       71.26       62.52      3.03 o
   8   7   1       65.25       68.95      3.36 o
   9   7   1      446.52      415.31      9.00 o
  10   7   1      632.13      624.47     10.73 o
  11   7   1       15.42        7.43      3.14 o
  12   7   1       15.09       14.34      5.24 o
  13   7   1        8.21        8.58      4.19 o
  14   7   1       13.33       16.29      4.53 o
  15   7   1        6.18       12.32      4.86 o
 -15   8   1        7.64       -0.76      8.38 o
 -14   8   1        1.49        0.51      4.25 o
 -13   8   1        3.16        6.65      4.21 o
 -12   8   1       36.42       31.37      4.80 o
 -11   8   1       15.24       24.65      4.24 o
 -10   8   1        2.25        3.67      2.61 o
  -9   8   1      541.78      580.00      9.61 o
  -8   8   1       33.00       36.13      2.98 o
  -7   8   1     1081.18     1125.38     12.20 o
  -6   8   1     1287.51     1343.75     13.73 o
  -5   8   1       36.33       31.70      2.60 o
  -4   8   1       35.06       34.50      2.53 o
  -3   8   1     1127.02     1237.09     12.47 o
  -2   8   1     2239.46     2478.85     20.61 o
  -1   8   1     1185.67     1277.68     11.30 o
   0   8   1     2811.03     3071.39     24.73 o
   1   8   1      280.30      284.73      4.92 o
   2   8   1      536.28      550.45      6.55 o
   3   8   1        7.35        6.15      1.21 o
   4   8   1        8.11       10.95      2.24 o
   5   8   1       36.11       30.92      2.30 o
   6   8   1      270.18      312.13      6.23 o
   7   8   1      287.34      256.13      6.34 o
   8   8   1      192.45      205.21      5.97 o
   9   8   1       66.47       57.08      4.05 o
  10   8   1      105.91      102.77      4.65 o
  11   8   1        2.39        5.98      2.88 o
  12   8   1       12.55        8.73      4.00 o
  13   8   1        1.49       -2.87      3.82 o
  14   8   1        1.35        1.13      4.26 o
  15   8   1        0.11       -0.23      4.52 o
 -15   9   1       75.23       90.55      9.06 o
 -14   9   1        2.69       -2.94      5.55 o
 -13   9   1       29.22       34.07      5.32 o
 -12   9   1       78.78       68.67      6.23 o
 -11   9   1      177.36      162.63      8.19 o
 -10   9   1       10.98       11.52      3.38 o
  -9   9   1      163.09      158.72      5.33 o
  -8   9   1       14.84       17.29      2.78 o
  -7   9   1       91.71       81.81      3.68 o
  -6   9   1       95.61      119.79      5.79 o
  -5   9   1       44.60       54.10      2.75 o
  -4   9   1      894.12      867.94     10.02 o
  -3   9   1        1.72        0.75      1.50 o
  -2   9   1       87.16      117.41      3.18 o
  -1   9   1      643.03      698.77      7.55 o
   0   9   1        3.05        3.46      1.20 o
   1   9   1       33.05       38.88      2.23 o
   2   9   1        2.99       -1.57      1.57 o
   3   9   1      162.21      164.48      4.06 o
   4   9   1        5.33       -0.32      1.41 o
   5   9   1      367.02      350.03      7.84 o
   6   9   1       77.63       59.54      3.52 o
   7   9   1      201.77      170.22      5.66 o
   8   9   1        9.29       14.35      2.85 o
   9   9   1      136.81      110.35      5.29 o
  10   9   1        8.43        8.71      2.90 o
  11   9   1       25.29       24.18      5.31 o
  12   9   1        3.79       -0.67      3.88 o
  13   9   1       39.67       40.05      5.51 o
  14   9   1        3.52        5.12      4.58 o
 -15  10   1        2.18        8.24      6.37 o
 -14  10   1       24.00       21.83     14.69 o
 -13  10   1       22.79       24.83      6.61 o
 -12  10   1        0.16       -4.98      4.98 o
 -11  10   1      153.86      160.36     11.39 o
 -10  10   1       74.47       62.52      4.57 o
  -9  10   1        0.91        2.81      2.91 o
  -8  10   1       15.73       16.20      2.82 o
  -7  10   1      189.61      176.58      6.06 o
  -6  10   1      818.83      778.54     10.45 o
  -5  10   1       78.15       69.36      3.04 o
  -4  10   1      536.59      519.96      7.50 o
  -3  10   1      381.13      419.22      6.91 o
  -2  10   1      471.75      443.07      5.96 o
  -1  10   1      106.62      117.38      3.14 o
   0  10   1     1206.66     1165.88     11.93 o
   1  10   1      507.97      532.82      7.49 o
   2  10   1        0.01       -1.20      1.57 o
   3  10   1       96.34      100.66      3.35 o
   4  10   1      236.81      211.09      4.68 o
   5  10   1        4.36        2.46      2.14 o
   6  10   1       36.53       29.26      2.87 o
   7  10   1        2.58       -2.40      2.40 o
   8  10   1      414.46      402.49      8.84 o
   9  10   1        9.78        3.83      3.08 o
  10  10   1       93.21       90.09      5.62 o
  11  10   1        0.52       -3.24      3.24 o
  12  10   1        1.64        0.27      4.18 o
  13  10   1        4.53       -2.25      5.29 o
  14  10   1        6.12       -4.94      5.70 o
 -14  11   1        1.83       -0.49      5.81 o
 -13  11   1        0.14       -5.43      5.43 o
 -12  11   1       29.22       24.41      9.11 o
 -11  11   1       90.08      102.92     11.39 o
 -10  11   1       13.21        9.54      3.88 o
  -9  11   1        7.93        8.63      3.85 o
  -8  11   1      111.12      114.44      5.45 o
  -7  11   1       78.57       79.74      4.52 o
  -6  11   1       62.73       60.84      4.14 o
  -5  11   1        0.13       -1.52      1.94 o
  -4  11   1      522.91      513.04      7.82 o
  -3  11   1      437.76      464.97      7.95 o
  -2  11   1       47.54       42.66      2.56 o
  -1  11   1       21.07       22.84      2.06 o
   0  11   1      356.95      357.53      5.97 o
   1  11   1      171.23      196.20      5.26 o
   2  11   1      327.25      300.72      5.80 o
   3  11   1      399.56      406.63      6.80 o
   4  11   1      179.49      173.70      4.85 o
   5  11   1      108.64       95.50      4.22 o
   6  11   1      163.22      144.65      5.05 o
   7  11   1        4.35        7.73      2.63 o
   8  11   1        0.26       -3.28      3.28 o
   9  11   1      152.04      153.63      8.11 o
  10  11   1        9.13        5.19      3.55 o
  11  11   1        0.08        2.04      4.51 o
  12  11   1        7.97        8.96      5.98 o
  13  11   1      191.50      182.50     11.41 o
 -13  12   1        0.10       -5.62      5.62 o
 -12  12   1        3.74        3.98      6.22 o
 -11  12   1        6.84       -2.16      5.47 o
 -10  12   1       19.67       12.54      5.05 o
  -9  12   1        0.60        5.51      3.35 o
  -8  12   1        0.00        1.17      3.06 o
  -7  12   1        4.02        0.23      3.37 o
  -6  12   1      124.23      117.32      6.09 o
  -5  12   1       19.98        7.60      4.00 o
  -4  12   1        1.88        0.82      2.79 o
  -3  12   1      119.52      116.39      4.77 o
  -2  12   1       81.72       79.69      4.22 o
  -1  12   1        2.09        1.15      2.56 o
   0  12   1      319.40      311.20     10.59 o
   1  12   1      109.90      119.85      4.79 o
   2  12   1      177.92      163.03      7.90 o
   3  12   1        7.78       10.49      3.08 o
   4  12   1        0.20       -2.82      2.82 o
   5  12   1        3.80        1.57      3.93 o
   6  12   1      164.58      164.56      6.90 o
   7  12   1       10.25       19.15      3.97 o
   8  12   1       73.01       75.70      5.58 o
   9  12   1        0.07        3.05      4.27 o
  10  12   1       46.21       56.41      6.51 o
  11  12   1       43.73       50.65      6.49 o
  12  12   1       31.89       30.06      7.20 o
  13  12   1        3.77        1.47      5.94 o
 -13  13   1        7.29        0.87      6.41 o
 -12  13   1       17.81       25.75      6.74 o
 -11  13   1       27.71       30.17      9.83 o
 -10  13   1       96.21       90.45      6.46 o
  -9  13   1        9.78       13.52      3.98 o
  -8  13   1        5.24        9.67      3.80 o
  -7  13   1       29.29       27.75      7.08 o
  -6  13   1       88.05      111.20      6.44 o
  -5  13   1        1.40       -3.34      3.34 o
  -4  13   1        8.72        9.79      3.21 o
  -3  13   1       43.04       32.68      3.96 o
  -2  13   1      112.94      101.11      4.90 o
  -1  13   1       46.46       43.87      3.75 o
   0  13   1      333.19      331.89      7.86 o
   1  13   1      950.79      910.28     13.71 o
   2  13   1      112.33      104.30      7.95 o
   3  13   1      754.56      785.28     15.62 o
   4  13   1      339.49      331.99     10.05 o
   5  13   1      195.85      161.78      7.31 o
   6  13   1       21.45       23.40      4.49 o
   7  13   1       14.05       16.21      4.24 o
   8  13   1       19.20       21.92      4.52 o
   9  13   1        9.15        5.87      4.64 o
  10  13   1       96.89      107.76      6.93 o
  11  13   1       38.20       45.02      5.74 o
  12  13   1      148.24      171.46      9.45 o
 -12  14   1        3.62        2.17      6.66 o
 -11  14   1       45.85       41.42      6.82 o
 -10  14   1       13.97       16.72      5.10 o
  -9  14   1       53.56       53.69      5.23 o
  -8  14   1        3.21        3.45      3.74 o
  -7  14   1       71.78       86.02      5.80 o
  -6  14   1        3.92        6.94      4.19 o
  -5  14   1      162.59      142.60      7.27 o
  -4  14   1      100.84      111.00      6.57 o
  -3  14   1       46.39       30.55      4.14 o
  -2  14   1       63.25       63.76      4.96 o
  -1  14   1       11.41        6.19      3.36 o
   0  14   1      141.94      150.69      6.39 o
   1  14   1      194.51      188.26      7.06 o
   2  14   1       27.12       27.31      4.59 o
   3  14   1       92.72       89.42      9.77 o
   4  14   1      407.91      384.58     11.18 o
   5  14   1      118.09      118.95      6.87 o
   6  14   1      228.51      232.08      9.27 o
   7  14   1       11.50       15.89      4.55 o
   8  14   1        4.42        8.52      4.59 o
   9  14   1      186.57      223.63     13.46 o
  10  14   1       85.08       81.90      6.87 o
  11  14   1       15.75       12.17      4.98 o
 -11  15   1       87.42      101.23     12.24 o
 -10  15   1        1.79       -2.91      4.79 o
  -9  15   1        0.54       -3.38      4.01 o
  -8  15   1       73.70       78.94      6.09 o
  -7  15   1        0.28        3.75      3.96 o
  -6  15   1       61.99       54.54      6.08 o
  -5  15   1      112.84      104.21      6.96 o
  -4  15   1       59.16       51.04      5.78 o
  -3  15   1        0.82       -4.76      4.84 o
  -2  15   1        8.85        9.33      3.82 o
  -1  15   1        6.25        1.17      3.91 o
   0  15   1      330.17      328.22      9.87 o
   1  15   1        9.25       10.45      3.72 o
   2  15   1       58.27       59.49      5.85 o
   3  15   1        3.15       -2.15      3.99 o
   4  15   1       16.97        8.28      4.61 o
   5  15   1       65.71       50.21      5.92 o
   6  15   1       15.13       26.02      5.21 o
   7  15   1       98.54       97.20      7.04 o
   8  15   1        2.40        8.71      5.73 o
   9  15   1        7.43        7.02      5.18 o
  10  15   1       34.40       36.50      7.93 o
 -10  16   1        1.40        0.10      5.79 o
  -9  16   1      145.14      170.20      9.14 o
  -8  16   1       41.28       48.41      5.75 o
  -7  16   1        2.19        2.73      4.15 o
  -6  16   1       35.09       31.15      5.39 o
  -5  16   1       11.29        5.45      4.89 o
  -4  16   1       29.85       29.35      5.61 o
  -3  16   1        2.94       -2.95      6.34 o
  -2  16   1       28.58       14.58      5.62 o
  -1  16   1      119.82      115.37     10.58 o
   0  16   1       14.45       15.28      4.71 o
   1  16   1        6.08        1.23      5.02 o
   2  16   1        0.42       -1.48      4.47 o
   3  16   1        0.19        5.25      4.77 o
   4  16   1       97.86      105.01      7.42 o
   5  16   1       17.48       12.08      5.73 o
   6  16   1       21.37       13.99      5.35 o
   7  16   1       39.27       42.42      6.40 o
   8  16   1       60.61       59.34      7.74 o
   9  16   1        2.41       -1.65      6.90 o
  -9  17   1        6.89        2.55      5.70 o
  -8  17   1        8.07        8.86      6.38 o
  -7  17   1        0.08        0.87      4.97 o
  -6  17   1        2.10        1.19      5.86 o
  -5  17   1       20.34       21.83      6.53 o
  -4  17   1       48.69       36.65      7.95 o
  -3  17   1       37.40       43.98      7.24 o
  -2  17   1       34.55       37.17      6.73 o
  -1  17   1       30.51       19.76      8.13 o
   0  17   1       44.54       48.93      7.00 o
   1  17   1        0.55       -5.21      5.21 o
   2  17   1       10.14        4.38      6.46 o
   3  17   1        3.06       -5.05      5.31 o
   4  17   1       14.61       11.63      6.12 o
   5  17   1        1.26       -1.55      4.90 o
   6  17   1       22.78       27.51      6.15 o
   7  17   1        1.48       -1.06      5.25 o
   8  17   1      127.21      137.90      8.77 o
  -7  18   1       87.40       94.53      9.15 o
  -6  18   1       39.24       31.55      6.38 o
  -5  18   1        6.72       14.01      5.79 o
  -4  18   1        9.17        4.02      6.07 o
  -3  18   1       29.56       29.26      7.11 o
  -2  18   1       24.93       28.17     21.30 o
  -1  18   1        6.96       -2.64      7.60 o
   0  18   1        4.96       10.36     14.21 o
   1  18   1       64.02       88.62      8.77 o
   2  18   1       34.84       30.94      6.96 o
   3  18   1       32.28       45.71      7.86 o
   4  18   1       35.41       38.94      7.61 o
   5  18   1      172.25      197.19     11.80 o
   6  18   1        0.49       -3.35     12.75 o
  -5  19   1       48.94       58.97      7.40 o
  -4  19   1        0.30      -11.41     11.41 o
  -3  19   1       63.36       59.59     11.48 o
  -2  19   1        3.95        0.70      8.91 o
  -1  19   1       33.35       25.11     10.10 o
   0  19   1        5.78        6.45     13.94 o
   1  19   1       41.50       26.69     10.15 o
   2  19   1        6.75       12.66      6.81 o
   3  19   1      115.56      118.01     10.29 o
   4  19   1       26.51       12.59      7.41 o
 -16   0   2       21.56       24.08      8.59 o
 -14   0   2      678.40      651.42     26.00 o
 -12   0   2      820.32      862.18     21.14 o
 -10   0   2      316.62      376.12     12.85 o
  -8   0   2      159.44      188.43      7.84 o
  -6   0   2     2802.18     3068.48     35.42 o
  -4   0   2       54.98       63.47      2.56 o
  -2   0   2     7400.10     7418.50     80.82 o
   0   0   2      549.76      531.25      5.88 o
   2   0   2     4006.11     3682.96     58.91 o
   4   0   2     1484.95     1485.69     23.94 o
   6   0   2      207.77      242.19      4.11 o
   8   0   2       82.69       58.22      2.70 o
  10   0   2      433.72      419.70      9.34 o
  12   0   2        7.62        7.36      3.01 o
  14   0   2       59.90       63.85      8.78 o
  16   0   2       88.68       81.49     10.43 o
 -17   1   2        8.77       14.98     14.51 o
 -16   1   2       10.74       14.23      5.81 o
 -15   1   2        1.27        4.09      5.87 o
 -14   1   2       28.85       30.81      5.97 o
 -13   1   2       20.32       27.16      6.71 o
 -12   1   2       95.71       84.97      5.52 o
 -11   1   2       41.35       47.34      5.02 o
 -10   1   2      648.36      669.00      9.31 o
  -9   1   2       53.27       52.76      2.54 o
  -8   1   2      923.02      933.22     11.55 o
  -7   1   2       12.56       14.75      1.56 o
  -6   1   2       36.43       56.03      1.89 o
  -5   1   2     2714.01     2752.32     22.50 o
  -4   1   2     1375.06     1307.39     10.71 o
  -3   1   2        5.93        7.84      1.26 o
  -2   1   2     4166.28     4187.02     51.35 o
  -1   1   2     3388.66     3385.75     23.64 o
   0   1   2      526.72      516.65      4.12 o
   1   1   2     1804.35     1738.65     19.88 o
   2   1   2      915.84      862.76     10.44 o
   3   1   2    14984.33    16076.48    156.45 o
   4   1   2       55.44       44.12      1.23 o
   5   1   2       71.07      112.43      1.99 o
   6   1   2      330.72      403.65      5.16 o
   7   1   2     1421.86     1470.51     12.06 o
   8   1   2       68.57       60.72      1.91 o
   9   1   2        0.22       -0.64      1.34 o
  10   1   2      343.18      309.43      5.52 o
  11   1   2      482.81      489.25      7.65 o
  12   1   2      170.20      182.83      6.41 o
  13   1   2      144.16      152.59      6.01 o
  14   1   2      124.94      119.30      7.52 o
  15   1   2        7.30        3.11      6.14 o
  16   1   2       85.31       93.12      7.66 o
 -17   2   2       67.85       68.04      8.14 o
 -16   2   2        2.47        7.27      7.73 o
 -15   2   2      275.99      309.90     13.12 o
 -14   2   2      310.86      292.29     12.08 o
 -13   2   2        0.10       -1.96      4.10 o
 -12   2   2     1084.57     1037.74     19.23 o
 -11   2   2     1163.84     1201.02     16.16 o
 -10   2   2      410.45      406.03      6.92 o
  -9   2   2      171.03      170.77      4.25 o
  -8   2   2      519.26      535.89      7.55 o
  -7   2   2     8164.78     8427.79     75.63 o
  -6   2   2      611.70      610.90      6.61 o
  -5   2   2      866.20      818.89      7.52 o
  -4   2   2       42.39       40.41      1.59 o
  -3   2   2     1562.87     1600.90     12.77 o
  -2   2   2     3566.89     3782.64     29.78 o
  -1   2   2      340.11      354.85      3.45 o
   0   2   2     1827.65     1864.84     13.50 o
   1   2   2     7461.33     7543.00     54.93 o
   2   2   2     7057.47     7060.02     62.94 o
   3   2   2       60.96       92.73      3.49 o
   4   2   2      126.55      118.18      2.36 o
   5   2   2     4699.13     4888.23     43.99 o
   6   2   2       96.51      111.57      2.45 o
   7   2   2      323.16      377.84      4.14 o
   8   2   2      115.21      137.63      2.73 o
   9   2   2      739.72      729.22      9.04 o
  10   2   2      189.37      198.08      4.50 o
  11   2   2       64.70       58.11      3.26 o
  12   2   2       27.37       34.68      3.10 o
  13   2   2      168.14      174.40      6.33 o
  14   2   2       40.25       39.35      4.48 o
  15   2   2       10.33        7.04      6.23 o
  16   2   2       45.60       51.37      6.77 o
 -17   3   2        4.23        4.63      7.96 o
 -16   3   2       52.14       52.72      7.38 o
 -15   3   2       25.14       21.20      5.95 o
 -14   3   2        7.02        5.22      5.89 o
 -13   3   2      124.13      133.12      8.29 o
 -12   3   2       83.71       90.73      5.68 o
 -11   3   2        1.00       -2.22      2.30 o
 -10   3   2      235.02      213.27      5.57 o
  -9   3   2      109.94      114.61      3.39 o
  -8   3   2      423.00      373.63      5.78 o
  -7   3   2      529.88      546.44      6.48 o
  -6   3   2      338.44      415.39      5.24 o
  -5   3   2      169.90      149.99      2.61 o
  -4   3   2     1745.06     1847.06     14.86 o
  -3   3   2    20699.94    21013.79    143.43 o
  -2   3   2     1338.35     1346.56     11.69 o
  -1   3   2    17605.18    17691.61    120.94 o
   0   3   2      771.16      811.48      6.52 o
   1   3   2    12338.36    12772.89     97.67 o
   2   3   2      747.26      771.98      7.57 o
   3   3   2     3009.70     3241.53     29.69 o
   4   3   2        9.37        8.71      0.93 o
   5   3   2      147.55      147.27      2.94 o
   6   3   2       89.62       68.15      2.18 o
   7   3   2     1330.18     1310.39     12.49 o
   8   3   2       17.14        9.83      1.15 o
   9   3   2       66.44       69.84      2.75 o
  10   3   2      106.10       98.88      3.88 o
  11   3   2       53.82       62.91      3.91 o
  12   3   2       11.43       13.47      2.81 o
  13   3   2      305.26      295.64      8.07 o
  14   3   2       19.82       26.52      4.87 o
  15   3   2       22.57       25.98      5.71 o
 -17   4   2       24.95       37.73      7.48 o
 -16   4   2        2.61        0.18      5.47 o
 -15   4   2        0.90       -4.23      4.97 o
 -14   4   2        0.61       -4.52      4.52 o
 -13   4   2        3.29       -1.68      4.22 o
 -12   4   2       59.42       55.90      4.82 o
 -11   4   2       94.64      121.51      5.25 o
 -10   4   2        4.77        6.16      2.14 o
  -9   4   2       23.42       19.41      1.96 o
  -8   4   2       35.24       44.11      2.22 o
  -7   4   2      229.11      274.72      4.59 o
  -6   4   2      118.48      119.95      2.88 o
  -5   4   2      189.23      181.36      3.83 o
  -4   4   2        0.77        0.13      0.76 o
  -3   4   2     2148.95     2079.25     15.02 o
  -2   4   2     2364.99     2476.21     18.30 o
  -1   4   2     2589.11     2548.63     17.82 o
   0   4   2      723.00      797.66      6.37 o
   1   4   2      338.71      384.60      3.88 o
   2   4   2      790.73      841.77      7.29 o
   3   4   2     1193.45     1209.29     11.55 o
   4   4   2      365.88      382.77      5.28 o
   5   4   2     4617.27     5031.32     45.81 o
   6   4   2      875.33      898.78      9.26 o
   7   4   2      132.39      154.60      4.87 o
   8   4   2       36.08       34.93      1.82 o
   9   4   2      653.38      628.54      8.72 o
  10   4   2      112.32      128.67      4.11 o
  11   4   2      395.95      379.21      8.31 o
  12   4   2       39.76       33.89      3.40 o
  13   4   2      103.49      106.46      5.27 o
  14   4   2        2.59        5.71      3.75 o
  15   4   2        2.00        2.78      3.78 o
 -17   5   2        6.32        2.36      5.78 o
 -16   5   2       31.95       41.42     17.47 o
 -15   5   2        0.48        2.08      5.31 o
 -14   5   2      287.98      326.77     13.37 o
 -13   5   2       45.74       43.54      5.93 o
 -12   5   2        0.71        2.70      3.27 o
 -11   5   2      124.84      107.87      4.84 o
 -10   5   2      301.97      271.52      6.67 o
  -9   5   2      124.57      111.56      3.59 o
  -8   5   2       41.84       38.43      2.27 o
  -7   5   2      368.32      385.72      5.56 o
  -6   5   2     3922.89     4251.14     32.86 o
  -5   5   2      916.52      900.86      9.30 o
  -4   5   2     4682.27     4896.85     33.55 o
  -3   5   2     4557.63     4815.66     32.88 o
  -2   5   2      113.33      115.78      3.03 o
  -1   5   2      286.18      295.18      3.36 o
   0   5   2        5.45        2.87      0.80 o
   1   5   2     5039.00     5140.86     38.15 o
   2   5   2      121.65      118.36      2.50 o
   3   5   2      129.55      192.51      2.77 o
   4   5   2     3182.34     3362.72     29.26 o
   5   5   2       63.15       47.66      2.29 o
   6   5   2     1018.96      991.24     10.37 o
   7   5   2       44.68       52.69      2.12 o
   8   5   2      530.40      494.23      7.29 o
   9   5   2        4.89        8.32      2.12 o
  10   5   2      215.16      223.55      5.31 o
  11   5   2       70.67       63.19      6.43 o
  12   5   2      146.37      150.74      5.84 o
  13   5   2       15.44       17.62      3.82 o
  14   5   2        5.58        8.27      3.93 o
  15   5   2       51.08       42.06      7.20 o
 -16   6   2       43.55       64.36     14.86 o
 -15   6   2       90.69      121.63     21.26 o
 -14   6   2       34.35       25.30      6.22 o
 -13   6   2       18.96       17.42      5.43 o
 -12   6   2       57.54       65.96     20.11 o
 -11   6   2      438.05      443.02      9.06 o
 -10   6   2       33.04       28.79      3.12 o
  -9   6   2      350.54      345.28      6.23 o
  -8   6   2        4.00        5.42      1.79 o
  -7   6   2      697.57      697.25      7.90 o
  -6   6   2       53.53       37.46      2.37 o
  -5   6   2        2.75        0.81      1.30 o
  -4   6   2       60.77       48.45      1.68 o
  -3   6   2        3.18       10.16      1.14 o
  -2   6   2     1415.45     1410.36     15.08 o
  -1   6   2      243.23      252.64      3.31 o
   0   6   2      594.05      563.24      5.40 o
   1   6   2      339.30      384.49      5.81 o
   2   6   2      389.90      364.20      4.23 o
   3   6   2     1184.75     1337.80     13.58 o
   4   6   2     1092.03     1001.51      9.96 o
   5   6   2       98.01      108.43      2.94 o
   6   6   2       97.16       99.88      2.91 o
   7   6   2       15.02       16.58      1.98 o
   8   6   2      206.34      200.34      4.78 o
   9   6   2      110.30      109.64      4.20 o
  10   6   2        6.96       10.40      2.48 o
  11   6   2       14.81       10.96      3.41 o
  12   6   2        0.54       -2.58      2.58 o
  13   6   2        9.04        4.98      3.22 o
  14   6   2        2.48        2.03      3.90 o
  15   6   2        0.06       -2.87      3.86 o
 -16   7   2       80.68       79.47      8.87 o
 -15   7   2        5.53       15.78      6.10 o
 -14   7   2        2.21        9.05      5.78 o
 -13   7   2      265.98      282.08     20.80 o
 -12   7   2      100.42       96.93      6.36 o
 -11   7   2       20.24       25.91      4.63 o
 -10   7   2      669.79      642.45     11.21 o
  -9   7   2     1479.85     1464.72     19.18 o
  -8   7   2        8.31        5.03      1.85 o
  -7   7   2       27.60       27.70      2.04 o
  -6   7   2      465.62      518.91      6.99 o
  -5   7   2      395.19      418.14      5.70 o
  -4   7   2     4236.48     4369.46     35.92 o
  -3   7   2      818.60      872.49      8.80 o
  -2   7   2      697.97      730.87      7.27 o
  -1   7   2       73.25       89.31      3.41 o
   0   7   2      121.26      105.78      2.49 o
   1   7   2       51.43       66.71      2.09 o
   2   7   2     3024.92     2999.52     29.75 o
   3   7   2      402.55      439.13      5.81 o
   4   7   2      112.57      123.55      2.76 o
   5   7   2      473.90      478.21      6.70 o
   6   7   2     1363.71     1376.31     14.38 o
   7   7   2      839.96      863.74     11.75 o
   8   7   2      492.34      509.64      8.80 o
   9   7   2        6.40        5.67      2.58 o
  10   7   2       61.76       65.06      3.75 o
  11   7   2       12.44        8.41      2.72 o
  12   7   2        7.68       10.82      3.12 o
  13   7   2        0.49       -0.89      5.37 o
  14   7   2        3.48       12.90      4.39 o
  15   7   2        4.17        9.57      4.57 o
 -16   8   2      120.24      127.89     16.85 o
 -15   8   2      149.00      126.64     10.06 o
 -14   8   2        0.57        4.54      5.50 o
 -13   8   2      120.83      120.93      9.11 o
 -12   8   2       38.15       32.49      4.88 o
 -11   8   2       13.22       16.64      3.61 o
 -10   8   2       16.22       12.67      3.04 o
  -9   8   2      190.38      194.57      6.19 o
  -8   8   2     1234.66     1245.48     14.28 o
  -7   8   2       88.45       87.99      4.05 o
  -6   8   2       67.73       74.73      3.07 o
  -5   8   2     1206.11     1291.30     14.12 o
  -4   8   2      242.91      280.35      4.97 o
  -3   8   2        4.71        6.25      1.16 o
  -2   8   2      287.11      220.98      3.73 o
  -1   8   2     3083.57     3149.82     25.36 o
   0   8   2      191.77      189.39      3.68 o
   1   8   2       63.96       53.06      2.08 o
   2   8   2      748.41      728.45      8.31 o
   3   8   2       39.46       35.35      1.87 o
   4   8   2      267.18      255.73      4.16 o
   5   8   2       53.53       64.59      5.34 o
   6   8   2        7.90        6.97      2.05 o
   7   8   2      117.28      120.49      4.51 o
   8   8   2       17.37        9.81      2.53 o
   9   8   2      159.70      172.63      6.12 o
  10   8   2      258.20      220.12      6.34 o
  11   8   2       24.11       17.24      3.14 o
  12   8   2        0.61        0.32      3.38 o
  13   8   2       52.52       56.13      8.14 o
  14   8   2        4.74        4.92      4.52 o
 -15   9   2       19.91       24.57      9.64 o
 -14   9   2       21.90       30.47      6.93 o
 -13   9   2       38.52       60.32     18.16 o
 -12   9   2      115.90      135.18      7.78 o
 -11   9   2      125.32      123.11      6.23 o
 -10   9   2       14.18       17.75      3.73 o
  -9   9   2      117.69      123.79      5.61 o
  -8   9   2      295.51      263.47      6.53 o
  -7   9   2     1317.49     1335.77     15.17 o
  -6   9   2       62.10       51.38      3.47 o
  -5   9   2      262.10      258.73      5.09 o
  -4   9   2      898.68      909.78     10.47 o
  -3   9   2     1578.53     1599.84     14.79 o
  -2   9   2        0.51        1.31      1.32 o
  -1   9   2      120.31      138.29      3.44 o
   0   9   2     2105.99     2223.87     20.31 o
   1   9   2     1867.58     1837.88     17.32 o
   2   9   2      233.28      230.29      4.48 o
   3   9   2      419.24      419.79      5.85 o
   4   9   2        9.73        4.21      1.35 o
   5   9   2       11.08       16.48      2.59 o
   6   9   2      178.57      174.94      6.67 o
   7   9   2       73.40       59.25      3.68 o
   8   9   2      391.23      395.18      8.31 o
   9   9   2        3.98        1.86      2.91 o
  10   9   2        5.73        4.25      2.99 o
  11   9   2        0.56       -1.71      2.79 o
  12   9   2        0.05        4.07      3.54 o
  13   9   2      125.30      143.56      8.13 o
  14   9   2        1.35        7.34      4.61 o
 -15  10   2       10.80       14.84      6.89 o
 -14  10   2        0.60       -8.15      8.15 o
 -13  10   2       12.65        7.18      6.00 o
 -12  10   2        2.14        3.08      5.50 o
 -11  10   2       20.73       20.21      7.33 o
 -10  10   2       27.28       18.84      4.09 o
  -9  10   2        0.11       -2.79      2.79 o
  -8  10   2      144.06      132.02      5.48 o
  -7  10   2      492.85      513.48      8.46 o
  -6  10   2      230.17      247.24      6.65 o
  -5  10   2       59.73       54.73      2.92 o
  -4  10   2        1.02       -0.20      1.77 o
  -3  10   2       92.22      113.64      3.19 o
  -2  10   2        0.12        1.13      1.47 o
  -1  10   2      613.81      647.23      9.22 o
   0  10   2       72.46       79.63      3.01 o
   1  10   2      129.22      109.78      3.50 o
   2  10   2       11.20        9.47      1.89 o
   3  10   2      336.48      333.73      5.73 o
   4  10   2        0.26       -1.31      1.98 o
   5  10   2      686.06      696.82     10.46 o
   6  10   2      111.97      126.13      4.50 o
   7  10   2       12.21        0.71      2.65 o
   8  10   2        3.77        6.84      3.08 o
   9  10   2      255.19      254.65      8.36 o
  10  10   2        0.00       -0.53      3.48 o
  11  10   2      106.98      102.43      8.34 o
  12  10   2       26.13       22.88      5.56 o
  13  10   2       32.23       51.90      9.05 o
 -14  11   2        4.43       11.29      6.91 o
 -13  11   2       59.69       47.93      7.77 o
 -12  11   2       81.53       78.04      8.67 o
 -11  11   2      300.93      307.92     18.10 o
 -10  11   2      193.73      206.09      9.65 o
  -9  11   2        3.23        5.37      3.43 o
  -8  11   2       72.22       65.17      4.55 o
  -7  11   2       70.93       75.74      4.68 o
  -6  11   2      132.67      124.69      5.16 o
  -5  11   2       75.88       76.60      3.73 o
  -4  11   2      105.94       99.09      4.39 o
  -3  11   2        0.64       -0.46      2.11 o
  -2  11   2        8.44       12.47      1.91 o
  -1  11   2       67.70       68.93      3.15 o
   0  11   2      516.70      523.91      8.39 o
   1  11   2      486.05      501.69      8.34 o
   2  11   2      457.25      471.38      7.34 o
   3  11   2       62.66       54.98      3.10 o
   4  11   2       52.60       55.35      3.51 o
   5  11   2        8.55       14.39      2.75 o
   6  11   2       12.52        8.27      2.66 o
   7  11   2       71.43       75.27      4.56 o
   8  11   2       61.32       68.91      4.87 o
   9  11   2       17.46       18.06      4.85 o
  10  11   2       18.29       19.06      4.77 o
  11  11   2       14.25       19.56      4.56 o
  12  11   2       14.64        5.72      5.03 o
  13  11   2        0.05       -4.11      5.65 o
 -14  12   2       38.23       46.96      8.38 o
 -13  12   2        0.05        3.28      6.40 o
 -12  12   2       14.73       14.82      6.55 o
 -11  12   2       17.11       16.51      9.51 o
 -10  12   2        2.81        0.47      4.76 o
  -9  12   2        0.39       -3.12      3.12 o
  -8  12   2        0.16       -0.85      3.01 o
  -7  12   2        0.03       -2.91      2.91 o
  -6  12   2        0.76        4.11      2.74 o
  -5  12   2        5.58        7.58      3.07 o
  -4  12   2       69.89       88.85      4.48 o
  -3  12   2       57.21       65.57      4.32 o
  -2  12   2      863.56      839.55     12.76 o
  -1  12   2       48.41       52.36      3.76 o
   0  12   2      893.70      832.62     15.37 o
   1  12   2      508.02      496.94     10.05 o
   2  12   2        2.15       -2.35      2.35 o
   3  12   2      337.58      332.99      8.40 o
   4  12   2      351.63      387.45      9.07 o
   5  12   2        6.38        2.07      2.92 o
   6  12   2        5.91        6.82      3.16 o
   7  12   2        0.18        3.77      3.16 o
   8  12   2        1.26       -3.73      3.73 o
   9  12   2       72.85       62.70      6.03 o
  10  12   2       11.52       19.90      4.87 o
  11  12   2      171.07      167.16     10.89 o
  12  12   2       54.03       50.24     10.91 o
 -13  13   2        1.39        7.39      7.44 o
 -12  13   2       50.44       55.78      7.17 o
 -11  13   2       51.01       56.18      6.90 o
 -10  13   2       63.56       67.06      6.15 o
  -9  13   2       18.63       13.52      5.31 o
  -8  13   2      115.00      133.17      6.49 o
  -7  13   2       51.50       50.01      4.54 o
  -6  13   2      646.37      613.17     12.42 o
  -5  13   2       21.56       16.40      3.76 o
  -4  13   2     1400.91     1352.45     19.68 o
  -3  13   2       69.93       81.92      4.65 o
  -2  13   2       50.70       50.65      4.15 o
  -1  13   2      252.10      229.49      7.52 o
   0  13   2      153.37      164.02      7.57 o
   1  13   2       27.61       15.30      3.47 o
   2  13   2       97.32       72.43      5.60 o
   3  13   2       80.88       81.02      5.82 o
   4  13   2       75.66       69.01      5.49 o
   5  13   2       66.96       68.80      5.51 o
   6  13   2       56.65       56.24      5.22 o
   7  13   2        0.45       -3.99      3.99 o
   8  13   2      101.13       89.62      7.77 o
   9  13   2       53.37       50.92      6.23 o
  10  13   2        1.12       -2.43      6.86 o
  11  13   2       18.98       22.52      5.07 o
  12  13   2       13.09       31.33      9.93 o
 -12  14   2       84.88      100.47      8.85 o
 -11  14   2        6.71        0.46      5.07 o
 -10  14   2       63.10       70.16      6.48 o
  -9  14   2        3.04       -0.67      3.95 o
  -8  14   2      145.43      150.95      7.08 o
  -7  14   2       32.51       19.89      4.03 o
  -6  14   2       20.82       23.06      5.18 o
  -5  14   2       72.57       75.00      5.36 o
  -4  14   2      138.39      128.05      6.28 o
  -3  14   2       85.71       95.85      5.61 o
  -2  14   2      729.01      709.71     14.57 o
  -1  14   2      386.23      403.33     10.07 o
   0  14   2      306.11      310.68      8.82 o
   1  14   2      171.12      161.21      8.55 o
   2  14   2       10.79        5.97      5.14 o
   3  14   2      166.69      171.96      7.85 o
   4  14   2      416.57      393.98     11.43 o
   5  14   2       11.12       12.45      4.53 o
   6  14   2        4.86        7.50      4.19 o
   7  14   2        0.00       -1.95      4.06 o
   8  14   2      114.95      120.43      8.31 o
   9  14   2        2.66        4.74      5.35 o
  10  14   2       45.71       61.26      6.35 o
  11  14   2       10.10       17.71      5.39 o
 -11  15   2        2.80       13.59      6.02 o
 -10  15   2       40.23       43.03      6.17 o
  -9  15   2        1.12        3.61      4.78 o
  -8  15   2       11.16       14.12      4.46 o
  -7  15   2       44.86       43.61      5.10 o
  -6  15   2       30.60       28.91      4.70 o
  -5  15   2      182.00      170.11      8.31 o
  -4  15   2       33.97       33.87      5.26 o
  -3  15   2       19.06       14.11      4.41 o
  -2  15   2       21.76       22.25      4.51 o
  -1  15   2       13.23        9.64      3.82 o
   0  15   2       14.14       15.05      3.93 o
   1  15   2       10.60        4.30      4.36 o
   2  15   2        4.66        0.03      4.25 o
   3  15   2       43.97       51.63      5.92 o
   4  15   2        0.09       -4.04      4.04 o
   5  15   2        3.70        0.92      4.47 o
   6  15   2       21.15       10.95      6.85 o
   7  15   2      201.35      243.06     11.43 o
   8  15   2      249.10      285.92     17.12 o
   9  15   2      103.34      108.76      8.79 o
  10  15   2       19.97       10.60      5.17 o
 -10  16   2        1.30       -5.55      5.99 o
  -9  16   2       14.75       15.97      5.77 o
  -8  16   2       39.79       37.57      5.41 o
  -7  16   2        1.98        5.30      4.50 o
  -6  16   2        0.30       -2.88      4.41 o
  -5  16   2       15.66       16.49      4.73 o
  -4  16   2       12.34       -0.47      4.26 o
  -3  16   2        3.02       -0.11      4.98 o
  -2  16   2       36.13       27.55      4.93 o
  -1  16   2       12.54        9.94      6.58 o
   0  16   2        8.25        8.82      5.26 o
   1  16   2      105.95      109.46      7.26 o
   2  16   2        0.07       -1.12      5.51 o
   3  16   2        3.65       -2.04      4.65 o
   4  16   2        7.16       -4.43      4.50 o
   5  16   2      129.84      125.18      9.78 o
   6  16   2        9.76       14.75      5.47 o
   7  16   2       16.75       22.48      6.27 o
   8  16   2        8.95       16.34      6.28 o
   9  16   2        6.48       14.13      6.01 o
  -9  17   2       38.26       49.31     10.83 o
  -8  17   2       12.35       21.62      5.96 o
  -7  17   2       60.13       67.19      7.06 o
  -6  17   2        0.16       -2.57      4.67 o
  -5  17   2       41.75       44.81      6.22 o
  -4  17   2       20.85       22.06      5.52 o
  -3  17   2        0.21       -0.01      4.37 o
  -2  17   2        2.22       -5.21     16.45 o
  -1  17   2      103.82      104.88      8.66 o
   0  17   2      128.69      143.69      9.69 o
   1  17   2      121.21      124.67      9.29 o
   2  17   2       27.16       33.98      9.97 o
   3  17   2       51.99       52.11      6.63 o
   4  17   2       32.47       37.02      6.17 o
   5  17   2        0.01       -1.99      5.00 o
   6  17   2       13.29       15.76      6.77 o
   7  17   2       34.22       25.85      7.26 o
  -7  18   2        6.89       10.82      5.80 o
  -6  18   2       96.50      120.25      8.45 o
  -5  18   2       23.21       17.43      5.77 o
  -4  18   2        0.36        0.90      4.89 o
  -3  18   2       23.04       29.82      9.63 o
  -2  18   2       16.88       22.86     16.39 o
  -1  18   2        6.09        1.91      7.87 o
   0  18   2        0.33       -5.51      5.51 o
   1  18   2        0.80       -4.03      8.25 o
   2  18   2      128.18      138.39     10.30 o
   3  18   2        2.10       17.22      7.56 o
   4  18   2       24.00       44.15      7.91 o
   5  18   2        3.52        4.39      6.03 o
   6  18   2        7.06        1.69      7.06 o
  -5  19   2       17.31        6.27      9.72 o
  -4  19   2        7.47       18.52      9.92 o
  -3  19   2        5.55       -8.53      8.53 o
  -2  19   2       34.74       32.13     10.46 o
  -1  19   2       17.95       10.78      9.22 o
   0  19   2        5.17       -9.20     22.13 o
   1  19   2       93.95       83.43      9.29 o
   2  19   2       22.08       24.73      7.36 o
   3  19   2        8.04       11.24      7.28 o
   4  19   2      196.60      236.79     17.55 o
 -17   0   3        0.46       -6.14      7.40 o
 -15   0   3      149.67      147.22     13.27 o
 -13   0   3       31.67       24.73      7.48 o
 -11   0   3        0.15       -0.85      2.78 o
  -9   0   3      928.02     1079.78     21.91 o
  -7   0   3       68.03       54.15      2.76 o
  -5   0   3     1439.16     1479.75     18.56 o
  -3   0   3    12433.89    12350.02    133.70 o
  -1   0   3    28996.94    28477.03    275.14 o
   1   0   3       51.61       65.91      2.17 o
   3   0   3      123.54       70.93      2.47 o
   5   0   3      171.76      210.54      6.96 o
   7   0   3     2739.39     2788.43     28.53 o
   9   0   3     2086.84     2053.77     29.11 o
  11   0   3        0.02        0.22      2.74 o
  13   0   3       37.76       42.53      4.56 o
  15   0   3       89.81       95.14     10.20 o
 -17   1   3        3.54        1.78      7.08 o
 -16   1   3      100.28       94.49     10.18 o
 -15   1   3       94.14       94.26      9.13 o
 -14   1   3      242.33      244.11     11.42 o
 -13   1   3      226.97      251.23     10.97 o
 -12   1   3        4.40        4.11      3.48 o
 -11   1   3       17.32       12.62      2.32 o
 -10   1   3        0.05       -1.62      1.62 o
  -9   1   3       31.20       16.81      1.94 o
  -8   1   3       37.32       33.66      2.13 o
  -7   1   3       18.80       13.11      1.42 o
  -6   1   3      102.55      125.91      2.67 o
  -5   1   3     1844.73     1919.65     17.59 o
  -4   1   3     4648.62     4422.12     55.72 o
  -3   1   3       48.84       40.83      1.32 o
  -2   1   3     1413.55     1395.80     11.82 o
  -1   1   3     4603.26     4648.09     30.76 o
   0   1   3     2751.10     2848.03     20.20 o
   1   1   3     6262.63     6252.37     56.36 o
   2   1   3     2535.21     2437.25     24.64 o
   3   1   3     2943.28     3267.79     42.60 o
   4   1   3      224.15      231.26      6.15 o
   5   1   3     1068.11     1205.72     11.77 o
   6   1   3       83.28       70.93      2.31 o
   7   1   3      815.47      848.10      9.39 o
   8   1   3       67.78       43.63      1.98 o
   9   1   3      160.24      137.54      3.46 o
  10   1   3        0.01       -0.41      1.58 o
  11   1   3       56.46       45.78      2.88 o
  12   1   3       38.96       41.32      2.83 o
  13   1   3       56.97       63.94      6.11 o
  14   1   3       25.54       31.45      4.12 o
  15   1   3        0.27        2.30      5.52 o
 -17   2   3        3.86        9.50      5.90 o
 -16   2   3       53.17       65.29      7.89 o
 -15   2   3       19.25       15.45      8.46 o
 -14   2   3      116.68      121.33      8.49 o
 -13   2   3        5.37        3.09      4.87 o
 -12   2   3       82.85       80.10     11.19 o
 -11   2   3      252.11      276.40      6.80 o
 -10   2   3        1.54        3.99      1.85 o
  -9   2   3       13.02       12.17      1.86 o
  -8   2   3      120.47      131.66      3.74 o
  -7   2   3        3.36        1.79      1.21 o
  -6   2   3      137.77      178.92      3.24 o
  -5   2   3        6.77        0.33      0.70 o
  -4   2   3     4964.42     5100.56     40.29 o
  -3   2   3      262.69      291.22      6.30 o
  -2   2   3     3114.20     3072.65     24.62 o
  -1   2   3     4090.09     4126.00     28.90 o
   0   2   3      720.87      796.87      6.36 o
   1   2   3     1494.89     1529.21     12.57 o
   2   2   3     1630.33     1748.24     20.50 o
   3   2   3       70.31       52.62      2.05 o
   4   2   3       50.85       58.33      2.03 o
   5   2   3      241.90      280.11      3.52 o
   6   2   3      389.72      419.22      5.40 o
   7   2   3      385.05      373.66      5.32 o
   8   2   3      159.49      159.59      2.93 o
   9   2   3     1042.93     1034.98     10.84 o
  10   2   3      421.92      420.39      6.49 o
  11   2   3        0.33        0.67      1.82 o
  12   2   3      153.72      146.52      5.07 o
  13   2   3       46.53       43.14      3.76 o
  14   2   3       16.53        8.96      6.61 o
  15   2   3       28.37       30.09      5.41 o
 -17   3   3       68.87       77.80     13.69 o
 -16   3   3       37.10       44.32      9.41 o
 -15   3   3       57.43       62.97      7.17 o
 -14   3   3       31.10       25.18      5.74 o
 -13   3   3       30.10       29.65      5.56 o
 -12   3   3      188.46      175.77      7.82 o
 -11   3   3        5.39        0.43      2.62 o
 -10   3   3      145.58      147.41      4.53 o
  -9   3   3        8.32        4.27      1.77 o
  -8   3   3      536.47      520.94      7.11 o
  -7   3   3       44.11       47.31      3.70 o
  -6   3   3      137.04      144.28      3.15 o
  -5   3   3      940.06      992.34      9.65 o
  -4   3   3      239.52      190.37      3.00 o
  -3   3   3      652.61      656.08      6.74 o
  -2   3   3     7989.43     8307.34     64.20 o
  -1   3   3       39.57       41.29      1.26 o
   0   3   3     8766.00     8899.50     64.75 o
   1   3   3      747.61      836.82      8.19 o
   2   3   3      136.20      121.40      2.24 o
   3   3   3      840.63      871.99     11.73 o
   4   3   3      393.16      328.48      5.79 o
   5   3   3      689.06      796.98      9.44 o
   6   3   3        0.26        0.71      0.95 o
   7   3   3        2.67        1.40      1.13 o
   8   3   3      101.96      101.90      3.23 o
   9   3   3      183.82      186.15      3.68 o
  10   3   3       26.85       29.86      2.05 o
  11   3   3        4.19        7.87      3.09 o
  12   3   3      210.99      224.74      6.51 o
  13   3   3       13.58       14.89      3.19 o
  14   3   3        0.03       -1.49      3.30 o
  15   3   3       13.04       12.94      4.05 o
 -17   4   3        0.24       -2.27      5.78 o
 -16   4   3       32.02       33.35      6.99 o
 -15   4   3       36.71       33.10      6.64 o
 -14   4   3       61.68       52.88     12.16 o
 -13   4   3       37.99       35.64     14.36 o
 -12   4   3      965.49      935.62     39.56 o
 -11   4   3       31.05       34.30      3.70 o
 -10   4   3     1237.66     1187.47     14.62 o
  -9   4   3       73.36       73.06      4.37 o
  -8   4   3       91.92       77.56      2.82 o
  -7   4   3      731.35      766.38      9.22 o
  -6   4   3       11.74        5.30      1.17 o
  -5   4   3      857.54     1095.62     10.69 o
  -4   4   3     5570.41     5850.42     43.78 o
  -3   4   3     6910.71     7258.37     56.75 o
  -2   4   3      156.86      110.52      2.23 o
  -1   4   3     1224.79     1219.15     10.34 o
   0   4   3     2232.34     2229.68     17.39 o
   1   4   3     2554.29     2524.39     19.38 o
   2   4   3      181.38      148.14      2.72 o
   3   4   3     3426.58     3650.96     33.60 o
   4   4   3     8595.18     8752.83     77.84 o
   5   4   3     1375.37     1501.86     15.21 o
   6   4   3        0.73        1.06      1.10 o
   7   4   3       27.83       33.33      1.95 o
   8   4   3       22.32       23.59      1.54 o
   9   4   3       86.26       86.29      4.35 o
  10   4   3       20.30       20.47      2.98 o
  11   4   3      170.47      184.69     10.86 o
  12   4   3      180.72      197.24      6.33 o
  13   4   3       82.14       99.88      4.92 o
  14   4   3       10.84        9.32      3.77 o
  15   4   3        2.56        0.07      3.82 o
 -17   5   3       84.77       78.37      9.01 o
 -16   5   3       26.07       38.79      8.19 o
 -15   5   3        4.64        2.80      5.20 o
 -14   5   3       12.50       10.66      5.39 o
 -13   5   3        7.32       10.65      4.96 o
 -12   5   3      253.00      249.11     11.16 o
 -11   5   3       27.25       32.98      4.03 o
 -10   5   3     1869.80     1813.94     22.06 o
  -9   5   3       10.32        5.83      2.09 o
  -8   5   3      204.86      218.18      4.77 o
  -7   5   3       41.87       39.74      2.12 o
  -6   5   3     1621.10     1778.20     17.47 o
  -5   5   3      240.88      234.82      4.05 o
  -4   5   3     1015.16     1099.83     10.19 o
  -3   5   3      964.55     1033.38     10.81 o
  -2   5   3      968.45     1052.32      9.57 o
  -1   5   3      637.45      602.43      5.87 o
   0   5   3      618.46      594.27      6.34 o
   1   5   3     4476.10     4683.53     35.20 o
   2   5   3       26.06       31.70      1.21 o
   3   5   3     1343.35     1387.18     14.46 o
   4   5   3     1321.56     1364.77     14.37 o
   5   5   3        0.97       -1.17      1.55 o
   6   5   3      154.50      172.33      3.77 o
   7   5   3        0.24        2.54      1.13 o
   8   5   3      116.03      116.22      3.60 o
   9   5   3        6.35       10.75      2.23 o
  10   5   3       96.20      103.57      4.21 o
  11   5   3      144.60      129.59      4.70 o
  12   5   3       13.44       15.33      3.09 o
  13   5   3        4.40        6.37      3.09 o
  14   5   3        6.37        5.31      3.79 o
  15   5   3        2.46        0.67      3.83 o
 -17   6   3       17.39       28.16      7.35 o
 -16   6   3      134.36      144.09     10.59 o
 -15   6   3        3.58        9.10      7.19 o
 -14   6   3      147.50      156.97     10.23 o
 -13   6   3       10.54       13.44      5.31 o
 -12   6   3       10.14        6.26      6.63 o
 -11   6   3      168.96      173.20      8.08 o
 -10   6   3      494.77      463.89     11.96 o
  -9   6   3      621.86      639.25      9.07 o
  -8   6   3      381.36      372.76      6.03 o
  -7   6   3     2701.81     2621.74     23.32 o
  -6   6   3      499.38      483.24      7.00 o
  -5   6   3      157.20      176.29      3.64 o
  -4   6   3     1459.73     1474.78     13.11 o
  -3   6   3     2756.77     2818.48     22.55 o
  -2   6   3      697.48      757.53      7.26 o
  -1   6   3      223.89      209.02      3.04 o
   0   6   3      340.31      350.13      4.69 o
   1   6   3       89.38       96.80      2.29 o
   2   6   3      329.21      361.29      4.32 o
   3   6   3      573.68      595.62      6.72 o
   4   6   3      223.98      227.76      3.97 o
   5   6   3     1512.42     1587.56     18.88 o
   6   6   3      204.18      206.98      4.60 o
   7   6   3       91.09       85.47      4.34 o
   8   6   3      223.07      228.34      5.36 o
   9   6   3      156.72      142.45      4.84 o
  10   6   3       57.09       53.78      3.46 o
  11   6   3      113.45      119.38      4.68 o
  12   6   3       19.07       20.27      3.29 o
  13   6   3      370.74      406.72      9.70 o
  14   6   3        0.13        5.33      3.92 o
 -16   7   3       42.87       60.97     17.62 o
 -15   7   3       35.39       41.00     16.34 o
 -14   7   3      230.21      219.97     11.92 o
 -13   7   3       29.99       36.37      6.42 o
 -12   7   3        0.12        2.69      4.42 o
 -11   7   3        4.17       10.69      4.00 o
 -10   7   3       38.43       30.43      3.78 o
  -9   7   3       16.56        5.81      2.33 o
  -8   7   3      880.19      863.83     10.30 o
  -7   7   3      378.53      400.42      6.70 o
  -6   7   3      216.17      216.28      4.81 o
  -5   7   3       24.62       24.35      1.79 o
  -4   7   3      123.81      132.82      4.03 o
  -3   7   3      303.21      276.77      3.91 o
  -2   7   3        0.35       -0.98      0.98 o
  -1   7   3      253.54      241.95      3.60 o
   0   7   3       47.55       42.31      1.67 o
   1   7   3     1706.88     1750.49     14.90 o
   2   7   3      323.21      302.42      4.63 o
   3   7   3       49.34       39.11      1.55 o
   4   7   3        3.46       -0.58      1.31 o
   5   7   3     1865.81     1838.75     17.93 o
   6   7   3      515.41      530.33      7.92 o
   7   7   3      111.15      100.00      3.63 o
   8   7   3      419.64      418.07      9.69 o
   9   7   3      235.78      232.92      6.44 o
  10   7   3        5.02        0.00      2.50 o
  11   7   3        1.35       -1.75      2.49 o
  12   7   3      110.93      109.21      7.04 o
  13   7   3        5.77        1.40      3.98 o
  14   7   3        2.52        0.51      3.97 o
 -16   8   3       95.21      101.18     20.75 o
 -15   8   3        0.34       -3.22      8.11 o
 -14   8   3      105.21      115.55      9.58 o
 -13   8   3      224.06      221.31     11.63 o
 -12   8   3        1.77        3.60      4.79 o
 -11   8   3      569.83      582.65     14.70 o
 -10   8   3       92.96       82.70      5.21 o
  -9   8   3       26.62       18.82      3.05 o
  -8   8   3      738.20      725.13     10.75 o
  -7   8   3      185.78      180.96      5.18 o
  -6   8   3      500.12      548.85      7.62 o
  -5   8   3      186.11      161.99      3.76 o
  -4   8   3      129.18      156.08      3.44 o
  -3   8   3       16.57       19.77      1.54 o
  -2   8   3      220.03      240.03      4.68 o
  -1   8   3      840.94      866.60      8.97 o
   0   8   3      240.07      221.38      3.72 o
   1   8   3      727.02      720.51      7.72 o
   2   8   3       21.98       15.95      1.45 o
   3   8   3        3.38       -1.17      1.17 o
   4   8   3       27.35       21.21      1.82 o
   5   8   3       11.83        9.92      2.03 o
   6   8   3      637.35      599.51     12.53 o
   7   8   3      259.46      233.32      5.89 o
   8   8   3      323.63      322.29      7.68 o
   9   8   3       92.45       81.51      4.32 o
  10   8   3        2.47        1.51      2.63 o
  11   8   3        8.06        8.60      2.91 o
  12   8   3       23.26       22.51      3.45 o
  13   8   3       39.19       41.34      5.19 o
  14   8   3       45.61       42.47      6.97 o
 -16   9   3       48.60       62.20      8.80 o
 -15   9   3        3.59       -3.36      8.17 o
 -14   9   3      116.20      116.55      9.89 o
 -13   9   3       42.17       54.13      7.79 o
 -12   9   3        7.22        7.52      5.34 o
 -11   9   3        6.55        5.32      4.25 o
 -10   9   3       63.74       57.01      4.70 o
  -9   9   3       10.57       12.20      3.37 o
  -8   9   3        8.14        7.26      2.46 o
  -7   9   3        2.16        2.91      2.00 o
  -6   9   3       95.64       93.69      3.46 o
  -5   9   3      152.06      150.09      4.56 o
  -4   9   3       18.23        6.15      1.36 o
  -3   9   3        4.75        1.96      1.30 o
  -2   9   3       28.39       30.24      1.87 o
  -1   9   3      272.27      280.75      4.74 o
   0   9   3       25.56       25.13      1.91 o
   1   9   3       83.21      104.70      3.55 o
   2   9   3      202.86      192.39      4.15 o
   3   9   3        1.00        2.61      1.25 o
   4   9   3      133.96      119.33      3.77 o
   5   9   3        7.34        4.63      2.01 o
   6   9   3      445.64      441.57      8.54 o
   7   9   3        0.30       -1.09      2.32 o
   8   9   3       49.95       51.92      3.93 o
   9   9   3       18.28       20.33      3.35 o
  10   9   3       65.63       64.58      4.54 o
  11   9   3        0.59       -1.32      2.80 o
  12   9   3       43.03       31.15      4.48 o
  13   9   3        0.08       -3.45      4.16 o
 -15  10   3       43.15       36.47      8.29 o
 -14  10   3      428.81      454.12     48.07 o
 -13  10   3        2.15       -2.24      5.90 o
 -12  10   3      376.94      467.87     35.28 o
 -11  10   3       57.83       70.05      6.46 o
 -10  10   3        0.00       -5.02      6.26 o
  -9  10   3        4.49        0.23      3.78 o
  -8  10   3      166.31      170.76      6.84 o
  -7  10   3      252.14      257.65      5.99 o
  -6  10   3     1225.68     1189.14     13.38 o
  -5  10   3     1277.72     1247.95     18.69 o
  -4  10   3      554.39      516.22      6.78 o
  -3  10   3      436.13      451.73      5.86 o
  -2  10   3       92.31       85.50      2.66 o
  -1  10   3       22.58       16.96      1.93 o
   0  10   3      171.73      184.38      4.10 o
   1  10   3       64.02       67.82      2.69 o
   2  10   3      488.08      540.54      6.95 o
   3  10   3      238.75      220.36      5.54 o
   4  10   3      206.43      183.45      5.30 o
   5  10   3       12.00       10.42      2.51 o
   6  10   3      703.89      674.41     10.32 o
   7  10   3        6.18       13.81      3.01 o
   8  10   3      265.46      244.46      7.68 o
   9  10   3        0.28       -1.49      2.99 o
  10  10   3        7.41        1.50      3.29 o
  11  10   3        2.41        5.55      3.88 o
  12  10   3        2.48       -3.30      3.86 o
  13  10   3       19.30       19.21      5.15 o
 -15  11   3        0.03        2.65      6.81 o
 -14  11   3       18.38       24.04      7.56 o
 -13  11   3       38.63       39.50      8.08 o
 -12  11   3       83.09       86.68     13.42 o
 -11  11   3      134.01      124.39     10.24 o
 -10  11   3       13.46        9.91      4.64 o
  -9  11   3        4.30        1.51      5.40 o
  -8  11   3      629.11      642.87     15.95 o
  -7  11   3        1.37        2.79      2.66 o
  -6  11   3      203.23      196.27      7.74 o
  -5  11   3       34.06       33.06      3.11 o
  -4  11   3       15.19       16.63      3.02 o
  -3  11   3      240.88      244.15      5.91 o
  -2  11   3        5.78        4.75      1.95 o
  -1  11   3      212.56      196.32      4.82 o
   0  11   3       91.59       98.88      3.42 o
   1  11   3      238.25      237.45      4.82 o
   2  11   3      392.07      364.35      6.58 o
   3  11   3      223.00      207.92      5.83 o
   4  11   3        9.59       11.46      2.67 o
   5  11   3      100.00       99.14      4.31 o
   6  11   3        0.29       -1.16      2.39 o
   7  11   3       85.29       88.50      4.54 o
   8  11   3       68.64       60.29      5.72 o
   9  11   3       12.86       16.91      6.88 o
  10  11   3       81.46       81.78      6.61 o
  11  11   3       65.38       61.69      5.74 o
  12  11   3        3.81       -0.31      6.54 o
 -14  12   3       78.11       80.37     13.75 o
 -13  12   3        1.86       -0.67     14.23 o
 -12  12   3       44.65       48.70      8.02 o
 -11  12   3       54.16       53.41      6.84 o
 -10  12   3       67.68       86.18      7.47 o
  -9  12   3       40.57       48.18      5.14 o
  -8  12   3        7.60        3.71      3.67 o
  -7  12   3       46.82       45.17      4.72 o
  -6  12   3        8.62       13.08      2.94 o
  -5  12   3      638.02      605.21     10.80 o
  -4  12   3       85.46       73.31      3.95 o
  -3  12   3       32.04       32.26      3.57 o
  -2  12   3      110.35      106.63      4.39 o
  -1  12   3      207.35      207.95      5.94 o
   0  12   3      112.14      125.90      4.64 o
   1  12   3        2.89       -1.24      2.41 o
   2  12   3      256.55      245.47      7.46 o
   3  12   3      374.87      367.34      8.08 o
   4  12   3        0.19       -0.14      2.54 o
   5  12   3        9.78        5.26      3.17 o
   6  12   3      151.75      154.85      6.25 o
   7  12   3       44.49       46.90      4.66 o
   8  12   3        0.49        0.58      3.43 o
   9  12   3       33.75       30.00      7.49 o
  10  12   3       59.54       60.79      6.25 o
  11  12   3      104.75      118.49      8.10 o
  12  12   3        7.10       -0.79      5.12 o
 -13  13   3       55.50       54.69      8.97 o
 -12  13   3       20.53       21.78      6.15 o
 -11  13   3       36.67       38.07      5.82 o
 -10  13   3       28.47       31.04      5.15 o
  -9  13   3       59.04       58.03      5.82 o
  -8  13   3        9.39        2.50      3.91 o
  -7  13   3        5.78        2.10      3.36 o
  -6  13   3       55.34       48.63      4.12 o
  -5  13   3      149.74      145.30      7.21 o
  -4  13   3        0.06        2.42      2.90 o
  -3  13   3       45.47       28.89      3.40 o
  -2  13   3      291.35      289.34      7.05 o
  -1  13   3      219.37      202.35      6.48 o
   0  13   3       11.19        2.68      2.77 o
   1  13   3       22.64       20.39      4.46 o
   2  13   3       99.85      105.03      6.21 o
   3  13   3       86.78       88.59      6.83 o
   4  13   3      100.25       94.45      6.42 o
   5  13   3       59.32       56.05      6.76 o
   6  13   3      128.47      126.73      6.69 o
   7  13   3      233.33      215.69      9.62 o
   8  13   3        0.84       -3.23      4.01 o
   9  13   3       41.77       47.57      6.00 o
  10  13   3       13.90        7.29      5.14 o
  11  13   3       73.14       68.05      6.15 o
 -13  14   3       12.85        9.55     10.28 o
 -12  14   3        8.28        7.83      5.62 o
 -11  14   3        0.07        0.13      6.41 o
 -10  14   3       37.43       41.89      8.31 o
  -9  14   3       21.89       32.79      5.37 o
  -8  14   3      114.62      111.20      7.15 o
  -7  14   3        9.93        7.33      3.79 o
  -6  14   3      146.02      141.43      6.55 o
  -5  14   3       91.02       80.16      4.85 o
  -4  14   3       33.88       37.29      4.00 o
  -3  14   3        0.50       -2.20      2.73 o
  -2  14   3      162.31      149.50      5.84 o
  -1  14   3       39.57       35.13      3.87 o
   0  14   3      168.11      160.99     14.53 o
   1  14   3       27.29       28.89      4.84 o
   2  14   3       15.24       12.48      4.32 o
   3  14   3      106.47       93.46      8.13 o
   4  14   3        0.27        7.06      4.31 o
   5  14   3       38.83       41.69      6.23 o
   6  14   3       30.10       32.19      4.98 o
   7  14   3       92.82      100.73      8.91 o
   8  14   3       37.38       28.39      6.19 o
   9  14   3       84.94       73.34      7.35 o
  10  14   3       16.08       10.35      5.68 o
 -12  15   3        4.60        9.12      6.08 o
 -11  15   3       27.82       28.48      8.89 o
 -10  15   3       10.47       14.29      5.75 o
  -9  15   3       14.84        9.57      4.79 o
  -8  15   3        0.03        8.76      4.89 o
  -7  15   3       94.67       93.66      6.22 o
  -6  15   3      171.36      189.45      9.43 o
  -5  15   3      441.30      456.36     12.62 o
  -4  15   3       23.40       31.64      4.48 o
  -3  15   3      554.83      533.89     12.05 o
  -2  15   3        0.96        3.27      3.47 o
  -1  15   3        0.05        5.74      4.21 o
   0  15   3        0.29        4.52      4.62 o
   1  15   3      290.86      283.43     10.34 o
   2  15   3      134.81      130.11      7.49 o
   3  15   3        4.65        3.60      5.18 o
   4  15   3       12.17        9.53      4.63 o
   5  15   3       25.62       23.18      5.22 o
   6  15   3        0.30       -1.64      5.14 o
   7  15   3        7.61        3.79      5.57 o
   8  15   3        1.07       -2.32      5.37 o
   9  15   3        1.92       -3.53      5.40 o
 -10  16   3        0.65       -5.86      5.86 o
  -9  16   3        0.07        2.29      5.82 o
  -8  16   3      132.90      140.34     15.85 o
  -7  16   3       23.96       21.49      6.53 o
  -6  16   3       87.70       88.18      7.02 o
  -5  16   3      158.06      138.79      7.82 o
  -4  16   3       35.13       22.61      5.12 o
  -3  16   3       26.91       21.70      4.18 o
  -2  16   3       46.81       47.50      6.85 o
  -1  16   3       81.15       72.53      7.59 o
   0  16   3        2.04        2.81      4.65 o
   1  16   3       81.96       78.75      6.88 o
   2  16   3       95.59      111.55      7.45 o
   3  16   3       20.83       22.03      5.46 o
   4  16   3        5.64        1.35      4.89 o
   5  16   3        2.33       -2.42      5.87 o
   6  16   3        1.62       -4.86      5.43 o
   7  16   3      124.58      123.03      9.27 o
   8  16   3       29.96       17.35      8.88 o
  -9  17   3       32.18       35.31     10.07 o
  -8  17   3       11.76       13.47      6.69 o
  -7  17   3      159.38      160.60     10.62 o
  -6  17   3       36.46       30.06      7.21 o
  -5  17   3       78.81       71.93      7.73 o
  -4  17   3       11.32        7.40      4.78 o
  -3  17   3        4.16        2.77      7.44 o
  -2  17   3       52.91       49.33      7.24 o
  -1  17   3        3.12        1.83      5.49 o
   0  17   3       25.36       22.05      6.49 o
   1  17   3       12.03       15.04      6.19 o
   2  17   3       31.16       23.52      6.43 o
   3  17   3       18.55       25.71      5.94 o
   4  17   3        6.02        5.42      5.67 o
   5  17   3        0.94       -4.10      4.90 o
   6  17   3       27.84       26.63      7.04 o
   7  17   3        7.12        5.91      8.13 o
  -8  18   3        0.32       -4.87     11.16 o
  -7  18   3        9.06        5.57      6.59 o
  -6  18   3        8.16       12.18      6.79 o
  -5  18   3        0.41        5.95      9.11 o
  -4  18   3        1.72       -2.77      8.32 o
  -3  18   3       48.27       54.81     10.68 o
  -2  18   3       78.74       70.82     11.05 o
  -1  18   3       17.76       23.52      7.00 o
   0  18   3        0.79        7.00      6.12 o
   1  18   3        4.19       -1.78     10.65 o
   2  18   3       80.59       89.89      9.23 o
   3  18   3        6.74       -4.45      5.71 o
   4  18   3       28.53       28.02      6.44 o
   5  18   3       44.83       43.24      7.99 o
  -5  19   3        1.02       -8.45      8.45 o
  -4  19   3        4.02        9.48      9.23 o
  -3  19   3        0.11       -1.99     10.26 o
  -2  19   3       19.09       21.70      9.84 o
  -1  19   3        2.14       11.10     10.51 o
   0  19   3        0.31       -6.20      6.20 o
   1  19   3        9.71        6.83      6.83 o
   2  19   3        2.72       -1.36      6.73 o
   3  19   3       12.51       16.71      7.55 o
 -18   0   4        6.62       -7.78      7.78 o
 -16   0   4      235.63      196.07     16.26 o
 -14   0   4      546.57      572.19     24.85 o
 -12   0   4       90.17       90.09      9.70 o
 -10   0   4       49.40       56.12      4.15 o
  -8   0   4      157.92      164.62      5.02 o
  -6   0   4      275.76      204.08      5.06 o
  -4   0   4      209.76      157.37      4.03 o
  -2   0   4     1341.68     1339.20     16.39 o
   0   0   4     3154.21     3033.21     33.96 o
   2   0   4     2739.81     2787.17     57.37 o
   4   0   4       58.70       35.73      2.09 o
   6   0   4      566.43      603.16     11.88 o
   8   0   4       25.50       21.76      1.95 o
  10   0   4        3.40        0.96      2.23 o
  12   0   4       71.36       73.77      4.70 o
  14   0   4       92.16      108.38      7.19 o
 -18   1   4       17.99       17.75      6.92 o
 -17   1   4       22.35       17.86      6.63 o
 -16   1   4        1.11       -3.87      7.80 o
 -15   1   4       26.82       24.06      6.32 o
 -14   1   4      351.77      371.01     22.59 o
 -13   1   4       48.74       55.32      6.32 o
 -12   1   4      100.81      100.51      5.84 o
 -11   1   4       44.81       38.59      2.91 o
 -10   1   4       11.54       11.21      2.14 o
  -9   1   4       76.70       98.17      3.45 o
  -8   1   4      202.45      216.47      4.00 o
  -7   1   4       21.36       28.16      1.68 o
  -6   1   4     1274.45     1270.76     12.85 o
  -5   1   4       36.34       22.09      1.46 o
  -4   1   4     6838.56     6752.88     52.85 o
  -3   1   4     2187.47     2187.82     18.27 o
  -2   1   4       31.18       24.25      1.63 o
  -1   1   4      366.28      351.92      4.37 o
   0   1   4     4977.26     5027.94     38.93 o
   1   1   4      214.60      224.83      2.98 o
   2   1   4     1119.46     1141.23     10.97 o
   3   1   4     1738.10     1776.58     21.79 o
   4   1   4      145.48      221.71      3.78 o
   5   1   4      349.29      383.34      4.57 o
   6   1   4      966.21      920.95      9.61 o
   7   1   4      220.52      203.07      3.30 o
   8   1   4      396.61      395.50      5.32 o
   9   1   4       36.55       35.99      1.86 o
  10   1   4       21.00       19.07      1.94 o
  11   1   4        3.68        0.54      1.81 o
  12   1   4      178.21      169.69      4.67 o
  13   1   4        5.08        6.30      2.51 o
  14   1   4      109.77      143.94      6.86 o
  15   1   4        3.67        9.32      4.55 o
 -18   2   4        0.36       -6.31      6.31 o
 -17   2   4       11.44       16.75      6.49 o
 -16   2   4       45.28       37.98      6.96 o
 -15   2   4       72.77       59.96      7.50 o
 -14   2   4       85.28      100.66     10.58 o
 -13   2   4      132.04      122.84      8.29 o
 -12   2   4      186.66      205.27      8.09 o
 -11   2   4       94.48       84.49      4.85 o
 -10   2   4        1.69        1.68      1.81 o
  -9   2   4      159.06      164.22      4.48 o
  -8   2   4       62.95       63.85      2.57 o
  -7   2   4     2260.33     2398.08     20.92 o
  -6   2   4      489.70      518.05      6.65 o
  -5   2   4      393.37      352.34      5.08 o
  -4   2   4      254.85      252.44      3.76 o
  -3   2   4      818.20      735.20      7.36 o
  -2   2   4     2170.16     2120.88     18.82 o
  -1   2   4     8220.44     8280.31     63.49 o
   0   2   4     3389.82     3407.57     34.26 o
   1   2   4      282.24      326.54      3.83 o
   2   2   4      252.86      251.95      4.63 o
   3   2   4     1660.38     1573.63     16.75 o
   4   2   4     2087.67     2157.41     25.34 o
   5   2   4       14.34       11.73      2.36 o
   6   2   4      294.49      312.18      4.64 o
   7   2   4      202.46      195.59      3.89 o
   8   2   4      381.53      359.26      6.76 o
   9   2   4       26.88       21.70      1.57 o
  10   2   4       29.97       23.61      1.97 o
  11   2   4       36.10       45.58      2.77 o
  12   2   4        3.44        3.76      2.15 o
  13   2   4        1.71        4.61      2.73 o
  14   2   4       11.28        1.88      4.52 o
 -17   3   4        0.72        2.56      6.05 o
 -16   3   4       33.09       27.73      6.59 o
 -15   3   4       90.61       91.49     15.90 o
 -14   3   4       15.07        5.87      9.24 o
 -13   3   4      605.41      547.50     16.83 o
 -12   3   4        1.54        3.00      3.52 o
 -11   3   4      583.41      550.65      9.97 o
 -10   3   4       26.09       32.01      3.45 o
  -9   3   4      125.69      134.20      4.04 o
  -8   3   4       38.99       43.60      2.30 o
  -7   3   4       29.96       40.23      1.95 o
  -6   3   4       35.14       43.37      2.50 o
  -5   3   4       38.65       36.90      1.59 o
  -4   3   4     8137.58     8592.88    107.71 o
  -3   3   4      319.01      334.93      4.70 o
  -2   3   4     1682.54     1760.40     16.16 o
  -1   3   4     1854.45     1884.98     14.92 o
   0   3   4      146.25      144.14      2.43 o
   1   3   4     6214.44     6136.11     54.82 o
   2   3   4      530.54      568.50      6.43 o
   3   3   4      202.83      206.27      6.73 o
   4   3   4      545.95      548.50      8.67 o
   5   3   4      129.82      192.14      4.11 o
   6   3   4        1.02        0.49      1.18 o
   7   3   4      113.71      122.51      3.97 o
   8   3   4        6.96        8.88      2.01 o
   9   3   4       86.33       82.50      2.53 o
  10   3   4        2.68        1.13      1.49 o
  11   3   4       51.11       57.42      3.60 o
  12   3   4        0.27        1.44      2.35 o
  13   3   4       17.76       14.07      2.95 o
  14   3   4        5.90        0.91      3.31 o
 -17   4   4        5.38        4.70      6.39 o
 -16   4   4        5.07        2.85      5.80 o
 -15   4   4       19.81       26.43      6.48 o
 -14   4   4       88.08       80.76     19.48 o
 -13   4   4       50.16       44.60      6.26 o
 -12   4   4       38.76       43.96      5.77 o
 -11   4   4      961.77      949.80     14.19 o
 -10   4   4      409.42      392.39      7.46 o
  -9   4   4      207.69      225.39      5.14 o
  -8   4   4      380.48      402.91      6.49 o
  -7   4   4     1560.06     1532.65     15.61 o
  -6   4   4      461.13      531.25      6.64 o
  -5   4   4       11.98       17.90      1.39 o
  -4   4   4      637.18      721.53      8.32 o
  -3   4   4    15798.96    16842.70    128.88 o
  -2   4   4       83.09       85.18      3.15 o
  -1   4   4      707.28      804.93      7.97 o
   0   4   4       35.26       51.18      1.56 o
   1   4   4       72.67       98.90      1.95 o
   2   4   4      167.82      169.68      4.60 o
   3   4   4      458.21      393.22      5.23 o
   4   4   4       94.50       81.35      2.35 o
   5   4   4      971.41      982.24     11.56 o
   6   4   4       84.03       79.90      2.66 o
   7   4   4      629.19      606.92      8.35 o
   8   4   4       87.28       80.21      3.64 o
   9   4   4      535.54      522.64      7.98 o
  10   4   4      180.19      176.19      4.41 o
  11   4   4        1.92        3.71      2.17 o
  12   4   4       17.41       16.39      2.89 o
  13   4   4        4.52        6.85      3.07 o
  14   4   4        2.22        2.37      4.88 o
 -17   5   4       52.88       60.75      8.74 o
 -16   5   4      107.20      107.82     12.98 o
 -15   5   4       58.71       57.62      7.69 o
 -14   5   4       63.86       68.13     10.81 o
 -13   5   4       35.28       53.13      6.63 o
 -12   5   4      245.80      234.29      9.25 o
 -11   5   4     1536.69     1533.15     26.05 o
 -10   5   4      664.10      674.50     11.26 o
  -9   5   4     2006.31     1984.29     20.23 o
  -8   5   4      778.45      749.52     10.48 o
  -7   5   4       10.16        5.27      1.44 o
  -6   5   4      332.48      373.44      5.89 o
  -5   5   4       47.63       19.51      1.59 o
  -4   5   4     3781.21     3899.27     34.29 o
  -3   5   4      161.69      197.62      3.40 o
  -2   5   4        5.47       10.27      1.16 o
  -1   5   4      156.94      164.81      3.03 o
   0   5   4     4749.37     4850.44     36.37 o
   1   5   4      977.44     1064.13      9.34 o
   2   5   4        1.50       -0.08      1.13 o
   3   5   4      985.56     1066.78     11.73 o
   4   5   4      167.76      183.32      3.68 o
   5   5   4      415.00      395.97      5.74 o
   6   5   4        1.64       -1.12      1.24 o
   7   5   4      478.40      494.46      7.63 o
   8   5   4        0.47       -0.50      2.20 o
   9   5   4      245.48      238.69      6.18 o
  10   5   4       33.24       34.55      2.86 o
  11   5   4      292.21      303.69      6.65 o
  12   5   4      372.14      372.77      8.42 o
  13   5   4        8.77        6.62      2.94 o
  14   5   4        0.29        1.98      6.86 o
 -17   6   4       21.74       12.62      9.74 o
 -16   6   4       22.74       14.01      6.85 o
 -15   6   4       82.41       93.45      9.86 o
 -14   6   4        0.07       -4.39      5.29 o
 -13   6   4        0.00       -4.46      4.46 o
 -12   6   4        0.20       -2.53      3.73 o
 -11   6   4        6.91       -0.27      3.56 o
 -10   6   4       54.58       38.19      3.42 o
  -9   6   4        0.91       -0.20      2.14 o
  -8   6   4       16.86        5.13      1.94 o
  -7   6   4      413.97      402.21     11.50 o
  -6   6   4      938.67      986.88     11.37 o
  -5   6   4     1935.69     1886.68     17.37 o
  -4   6   4     2697.50     3029.81     27.61 o
  -3   6   4     3159.72     3553.98     28.01 o
  -2   6   4        1.29        9.41      1.24 o
  -1   6   4       12.36        2.77      1.00 o
   0   6   4      498.83      496.45      5.63 o
   1   6   4        7.17       15.24      1.26 o
   2   6   4      105.72       73.31      2.20 o
   3   6   4      447.62      506.68      7.71 o
   4   6   4     1227.37     1258.60     14.59 o
   5   6   4        3.46        3.78      1.94 o
   6   6   4      177.03      151.14      4.63 o
   7   6   4        0.00       -2.03      2.30 o
   8   6   4      305.35      309.08      6.03 o
   9   6   4       51.13       48.11      2.99 o
  10   6   4        0.15       -1.40      2.08 o
  11   6   4        0.70       -2.20      2.20 o
  12   6   4       29.46       28.43      3.96 o
  13   6   4        7.13        6.05      3.73 o
  14   6   4        0.01        8.01     14.51 o
 -17   7   4       16.38       21.57      7.78 o
 -16   7   4        3.07        4.22      6.41 o
 -15   7   4       38.43       50.33      7.95 o
 -14   7   4       85.21       91.31      8.78 o
 -13   7   4       98.22      105.43     15.19 o
 -12   7   4        0.70       -0.54      3.93 o
 -11   7   4       33.81       15.83      4.38 o
 -10   7   4        6.84        3.49      2.91 o
  -9   7   4      360.59      343.86      7.91 o
  -8   7   4      166.91      183.07      6.68 o
  -7   7   4      189.00      180.26      5.21 o
  -6   7   4     3367.01     3730.31     33.96 o
  -5   7   4      792.23      820.23      9.44 o
  -4   7   4      534.68      558.20      7.62 o
  -3   7   4      615.62      632.78      7.99 o
  -2   7   4      177.81      139.34      3.32 o
  -1   7   4       69.80       53.61      1.98 o
   0   7   4      253.03      259.71      4.04 o
   1   7   4       21.74       19.63      1.52 o
   2   7   4      334.91      322.50      4.15 o
   3   7   4       12.77       13.32      1.48 o
   4   7   4        1.57       -0.35      1.40 o
   5   7   4      332.18      349.47      7.52 o
   6   7   4     1379.43     1349.18     15.30 o
   7   7   4        6.84        8.81      2.01 o
   8   7   4      390.74      375.88      7.76 o
   9   7   4        0.85        1.13      2.19 o
  10   7   4       69.99       77.03      4.08 o
  11   7   4        2.98        4.70      2.54 o
  12   7   4       90.55      100.11      4.59 o
  13   7   4        0.95        8.30      4.00 o
 -16   8   4        5.62        6.28      6.70 o
 -15   8   4      128.34      168.58     15.34 o
 -14   8   4       34.17       38.01      7.50 o
 -13   8   4        0.01       -5.02      5.02 o
 -12   8   4        6.79        1.96      4.14 o
 -11   8   4       93.31       89.24      6.38 o
 -10   8   4        8.88        0.14      3.56 o
  -9   8   4      397.59      389.52     12.94 o
  -8   8   4      207.06      192.16      6.23 o
  -7   8   4     2541.24     2572.72     27.34 o
  -6   8   4       68.36       59.65      3.42 o
  -5   8   4        0.90       -0.41      1.46 o
  -4   8   4      131.16      135.51      3.67 o
  -3   8   4      387.75      421.56      6.24 o
  -2   8   4       68.20       81.58      2.76 o
  -1   8   4       81.01       83.05      2.77 o
   0   8   4       63.61       64.98      2.44 o
   1   8   4     1171.54     1162.63     11.17 o
   2   8   4      906.97      925.52      9.32 o
   3   8   4      671.32      707.59      8.29 o
   4   8   4      424.58      439.08      6.58 o
   5   8   4      263.17      222.54      5.15 o
   6   8   4       93.01       68.59      3.37 o
   7   8   4        0.31       -0.12      2.44 o
   8   8   4       19.47       12.50      2.69 o
   9   8   4      158.66      150.64      5.48 o
  10   8   4       11.45        6.17      3.96 o
  11   8   4        5.61        1.31      2.67 o
  12   8   4        4.21       -3.04      4.23 o
  13   8   4       19.34       29.08      7.07 o
 -16   9   4        1.82       -5.49      6.27 o
 -15   9   4      128.67      173.60     14.80 o
 -14   9   4        8.07       18.41      6.90 o
 -13   9   4      233.45      268.47     25.94 o
 -12   9   4        1.13        2.71      4.31 o
 -11   9   4        1.68       -1.35      3.83 o
 -10   9   4       21.88       26.48      4.77 o
  -9   9   4        0.11       -2.46      3.06 o
  -8   9   4       66.81       73.47      5.74 o
  -7   9   4      197.34      196.74      8.78 o
  -6   9   4     1044.57     1026.99     12.87 o
  -5   9   4     1611.70     1578.48     16.03 o
  -4   9   4      212.86      226.68      4.54 o
  -3   9   4      194.40      190.41      4.47 o
  -2   9   4       89.63       75.18      2.94 o
  -1   9   4      581.17      534.56      7.32 o
   0   9   4      286.82      277.48      5.38 o
   1   9   4      423.37      382.72      5.67 o
   2   9   4       80.16       73.58      3.25 o
   3   9   4       60.30       59.47      2.85 o
   4   9   4       10.84       10.34      2.13 o
   5   9   4      554.58      520.18      8.30 o
   6   9   4      791.56      756.22     12.54 o
   7   9   4      299.64      312.15      8.86 o
   8   9   4      468.16      454.34      9.76 o
   9   9   4       19.33       16.53      3.22 o
  10   9   4        0.00       -0.99      2.83 o
  11   9   4        0.52        0.51      2.98 o
  12   9   4       20.32       12.06      4.03 o
  13   9   4       10.53       20.23      6.79 o
 -15  10   4       29.44       24.12      7.63 o
 -14  10   4        3.48       11.45      8.00 o
 -13  10   4        0.67        1.49      6.02 o
 -12  10   4       72.84       67.73      6.76 o
 -11  10   4       39.34       41.93      6.23 o
 -10  10   4        8.35        7.27      4.13 o
  -9  10   4      373.80      364.48     12.97 o
  -8  10   4      257.35      229.41      7.83 o
  -7  10   4      365.09      317.62      8.13 o
  -6  10   4       82.76       88.22      4.33 o
  -5  10   4       63.39       45.82      3.49 o
  -4  10   4        0.80       -1.59      1.78 o
  -3  10   4      313.62      278.57      5.50 o
  -2  10   4       82.83       68.70      2.99 o
  -1  10   4      156.64      149.01      4.14 o
   0  10   4      118.86      115.47      5.03 o
   1  10   4      516.22      497.00      7.23 o
   2  10   4      249.17      248.24      6.00 o
   3  10   4     1699.12     1713.08     19.66 o
   4  10   4      191.03      188.88      5.35 o
   5  10   4      496.20      491.76      8.54 o
   6  10   4       42.47       45.55      4.33 o
   7  10   4      264.20      265.76      7.76 o
   8  10   4      145.41      135.40      7.26 o
   9  10   4      631.81      642.02     17.18 o
  10  10   4        7.18        3.71      3.29 o
  11  10   4        6.18        3.86      4.39 o
  12  10   4        0.24       -0.05      3.77 o
 -15  11   4       86.25       99.74     10.55 o
 -14  11   4        0.95       -1.66      6.47 o
 -13  11   4       56.05       74.97      9.26 o
 -12  11   4       18.69       14.98      5.58 o
 -11  11   4       99.39      110.17      7.75 o
 -10  11   4        7.17        3.13      4.41 o
  -9  11   4      123.89      113.04      7.30 o
  -8  11   4        3.63        7.22      3.12 o
  -7  11   4      145.20      143.29      5.85 o
  -6  11   4       39.05       42.19      3.64 o
  -5  11   4      150.77      143.26      5.29 o
  -4  11   4       66.76       61.75      3.88 o
  -3  11   4       14.37       13.65      2.70 o
  -2  11   4        0.55       -1.80      1.80 o
  -1  11   4      832.69      804.71     10.29 o
   0  11   4        0.68       -0.85      2.08 o
   1  11   4      605.59      548.13      8.52 o
   2  11   4        9.91       13.20      2.64 o
   3  11   4       21.38       23.18      3.00 o
   4  11   4       47.21       42.01      3.74 o
   5  11   4      642.78      624.46     10.26 o
   6  11   4       31.54       32.44      3.45 o
   7  11   4       53.11       53.52      3.92 o
   8  11   4        7.72        4.09      2.93 o
   9  11   4       15.09       12.53      3.73 o
  10  11   4      148.43      142.54      7.93 o
  11  11   4       16.55       11.66      5.28 o
  12  11   4       39.87       46.53     14.82 o
 -14  12   4        3.05       -0.62      8.49 o
 -13  12   4      118.28      124.46     11.45 o
 -12  12   4       36.10       38.89      8.44 o
 -11  12   4       11.55       11.41      7.94 o
 -10  12   4        6.31        4.43      4.82 o
  -9  12   4        2.83        8.03      4.04 o
  -8  12   4      146.42      130.81      7.25 o
  -7  12   4       12.20        8.18      3.31 o
  -6  12   4      127.71      118.65      5.67 o
  -5  12   4      446.82      485.49      9.73 o
  -4  12   4      252.28      261.90      7.23 o
  -3  12   4     1213.34     1222.85     15.21 o
  -2  12   4      228.95      254.58      6.41 o
  -1  12   4      423.95      436.02     13.04 o
   0  12   4        2.51       -2.63      2.63 o
   1  12   4       76.43       75.48      4.70 o
   2  12   4      140.66      146.23      5.96 o
   3  12   4      491.49      478.35      9.22 o
   4  12   4       69.75       77.56      4.28 o
   5  12   4       35.23       29.04      3.41 o
   6  12   4       29.91       19.30      3.90 o
   7  12   4        3.05        2.78      3.50 o
   8  12   4       22.43       28.77      4.33 o
   9  12   4       18.48       18.42      5.14 o
  10  12   4      143.29      147.28      8.04 o
  11  12   4        6.06        5.11      6.44 o
 -13  13   4        5.84        3.70      6.95 o
 -12  13   4       23.91       17.71      5.99 o
 -11  13   4       37.64       41.81      6.49 o
 -10  13   4        0.03       -3.97      3.97 o
  -9  13   4        2.22       10.45      4.32 o
  -8  13   4        0.33       -3.61      3.61 o
  -7  13   4        0.23        2.13      3.82 o
  -6  13   4      241.22      251.09      8.06 o
  -5  13   4       53.10       65.99      4.90 o
  -4  13   4      390.32      361.37     11.73 o
  -3  13   4       11.94       15.05      3.19 o
  -2  13   4       25.08       22.27      3.53 o
  -1  13   4       28.72       29.96      4.07 o
   0  13   4       83.37       84.81      5.96 o
   1  13   4        0.00        1.75      3.70 o
   2  13   4      113.69      109.67      6.31 o
   3  13   4        0.22        8.89      3.89 o
   4  13   4      348.09      309.41      9.92 o
   5  13   4       29.70       24.00      4.65 o
   6  13   4        1.92        0.73      4.38 o
   7  13   4        0.48       -4.21      4.21 o
   8  13   4        0.49       -0.82      4.16 o
   9  13   4        0.04        3.60      4.70 o
  10  13   4       23.38       25.11      5.66 o
 -13  14   4       29.67       24.63      9.49 o
 -12  14   4        0.38       -1.21      5.61 o
 -11  14   4       10.32       14.65      5.84 o
 -10  14   4       10.89        8.00      5.66 o
  -9  14   4        7.70       16.40      5.00 o
  -8  14   4       11.80        4.03      4.44 o
  -7  14   4       17.91       17.56      4.76 o
  -6  14   4       53.70       45.47      5.84 o
  -5  14   4        4.83        1.75      3.96 o
  -4  14   4        8.35        4.48      3.95 o
  -3  14   4      100.87      105.50      5.79 o
  -2  14   4      258.82      240.52      8.12 o
  -1  14   4       31.46       31.47      5.15 o
   0  14   4      152.73      147.88     11.74 o
   1  14   4        0.37       -0.18      4.06 o
   2  14   4      130.65      118.64      6.98 o
   3  14   4      170.32      193.90      8.34 o
   4  14   4       65.93       55.93      5.69 o
   5  14   4       38.46       37.32      5.20 o
   6  14   4        0.43       -4.60      4.60 o
   7  14   4       79.92       91.89      7.54 o
   8  14   4       57.90       51.38      8.09 o
   9  14   4       79.98       88.31      8.24 o
  10  14   4       53.31       57.83     11.70 o
 -12  15   4        0.37       -1.34      7.03 o
 -11  15   4       38.16       43.18      7.64 o
 -10  15   4       14.06       21.66      6.62 o
  -9  15   4       40.84       38.72      6.86 o
  -8  15   4       12.42       12.43      5.94 o
  -7  15   4        3.34        6.80      5.36 o
  -6  15   4       62.00       64.20      9.26 o
  -5  15   4       55.44       66.53      5.98 o
  -4  15   4       61.25       70.41     10.17 o
  -3  15   4       14.98       23.95      4.94 o
  -2  15   4       33.45       44.05      5.57 o
  -1  15   4      341.48      352.43     11.74 o
   0  15   4        7.17       11.09      5.58 o
   1  15   4      343.15      366.64     11.61 o
   2  15   4       74.45       63.39      6.23 o
   3  15   4        1.39       12.14      4.79 o
   4  15   4        0.71       -0.59      4.31 o
   5  15   4      136.19      141.43      7.88 o
   6  15   4       67.70       65.48     10.07 o
   7  15   4        1.09       -2.90      5.22 o
   8  15   4       27.73       15.14      9.14 o
   9  15   4       46.81       52.78      7.83 o
 -11  16   4       26.05       45.50      8.10 o
 -10  16   4       62.78       55.13      8.09 o
  -9  16   4       58.45       51.33     10.98 o
  -8  16   4        7.25        8.50      6.27 o
  -7  16   4       98.59      118.11      9.16 o
  -6  16   4       32.63       36.98      6.87 o
  -5  16   4       20.29       21.86      6.08 o
  -4  16   4       71.24       71.10      6.29 o
  -3  16   4      204.59      213.82     10.95 o
  -2  16   4       64.80       71.56      7.82 o
  -1  16   4       32.60       39.27      6.03 o
   0  16   4       56.09       56.39      6.41 o
   1  16   4       99.70      114.01      7.69 o
   2  16   4       42.61       47.56      6.22 o
   3  16   4       46.70       52.05      6.12 o
   4  16   4       65.30       47.78      6.23 o
   5  16   4        0.94       -5.44      5.44 o
   6  16   4        1.29       -0.57      5.63 o
   7  16   4        3.10        4.98      6.35 o
  -9  17   4        0.43       -5.65      5.65 o
  -8  17   4       36.69       40.84      7.94 o
  -7  17   4       22.54       31.06      7.17 o
  -6  17   4       39.29       46.99      7.69 o
  -5  17   4      112.18      129.85     20.15 o
  -4  17   4        3.24        9.91      8.08 o
  -3  17   4       95.82       91.04      9.19 o
  -2  17   4       52.12       62.28      7.72 o
  -1  17   4       18.51        9.61      7.35 o
   0  17   4      140.02      170.48     10.57 o
   1  17   4      235.19      245.53     11.48 o
   2  17   4       39.67       41.34      6.39 o
   3  17   4        2.74        3.77      6.07 o
   4  17   4       60.48       73.23      7.35 o
   5  17   4      216.27      229.65     11.81 o
   6  17   4       14.09       13.65      6.33 o
  -7  18   4       35.93       37.52      9.41 o
  -6  18   4       94.11      109.63     19.61 o
  -5  18   4       16.65       15.98     11.45 o
  -4  18   4       24.48       30.86     13.54 o
  -3  18   4       59.47       64.15     11.26 o
  -2  18   4        0.43       -5.73      5.73 o
  -1  18   4        7.93       22.04      6.69 o
   0  18   4        3.92        4.37      6.24 o
   1  18   4        4.31        0.40      7.02 o
   2  18   4        0.13        1.53      6.32 o
   3  18   4        2.60       -3.17      5.41 o
   4  18   4        0.10       -5.92      5.92 o
  -5  19   4        2.73       -8.90      8.90 o
  -4  19   4       16.13       29.41     10.45 o
  -3  19   4        4.44        1.13      8.87 o
  -2  19   4       26.39       11.66     11.27 o
  -1  19   4        0.14       -4.77      7.95 o
   0  19   4       23.90       25.17     12.77 o
   1  19   4        0.00       -4.77      6.47 o
   2  19   4       49.29       35.68      8.40 o
 -17   0   5        8.11       12.39      8.13 o
 -15   0   5        3.15        4.33      7.63 o
 -13   0   5        3.20       -4.06      6.02 o
 -11   0   5        6.78        7.18      3.13 o
  -9   0   5       29.17       31.63      2.92 o
  -7   0   5        1.40        0.36      1.81 o
  -5   0   5        7.64        6.03      1.90 o
  -3   0   5       84.48      122.46      4.08 o
  -1   0   5       41.04       64.05      5.24 o
   1   0   5     2029.82     2148.20     34.73 o
   3   0   5     1947.30     1920.06     30.63 o
   5   0   5       93.54       94.93      3.90 o
   7   0   5        5.42        5.30      1.42 o
   9   0   5        5.85        1.78      2.14 o
  11   0   5       24.22       14.66      3.93 o
  13   0   5       23.63       20.50      8.57 o
 -18   1   5        0.21        0.69      6.04 o
 -17   1   5       35.36       39.57      7.58 o
 -16   1   5        1.44       -5.26      5.26 o
 -15   1   5      155.67      173.86     11.83 o
 -14   1   5        5.36       -2.23      4.75 o
 -13   1   5      160.32      144.15     24.72 o
 -12   1   5       54.70       56.15      4.35 o
 -11   1   5       45.66       50.62      4.81 o
 -10   1   5       14.49       17.24      2.71 o
  -9   1   5      496.48      567.08     10.84 o
  -8   1   5      158.09      156.26      3.63 o
  -7   1   5     3249.07     3492.42     31.35 o
  -6   1   5      515.68      505.82      6.75 o
  -5   1   5     2137.91     2168.17     18.87 o
  -4   1   5      579.80      585.00      6.97 o
  -3   1   5     1561.81     1603.69     16.19 o
  -2   1   5      181.33      181.06      3.49 o
  -1   1   5     1130.68     1107.64      9.73 o
   0   1   5      171.95      229.81      3.23 o
   1   1   5     2914.58     2892.35     41.74 o
   2   1   5      588.85      572.48      6.46 o
   3   1   5      164.53      161.22      2.47 o
   4   1   5       23.71       22.25      1.27 o
   5   1   5     1106.68     1107.73     11.03 o
   6   1   5      306.32      298.15      4.21 o
   7   1   5      150.16      140.80      3.29 o
   8   1   5       41.66       42.13      2.46 o
   9   1   5      264.83      270.04      4.31 o
  10   1   5      186.13      185.61      4.17 o
  11   1   5        6.05        4.87      1.94 o
  12   1   5        1.05       -0.06      2.00 o
  13   1   5       12.80       12.74      2.58 o
  14   1   5        4.05        1.57      3.26 o
 -18   2   5        0.00        4.89      6.26 o
 -17   2   5       10.54        3.31     10.85 o
 -16   2   5        8.59       10.86      5.91 o
 -15   2   5       40.22       33.42      6.63 o
 -14   2   5       27.80       17.45      5.57 o
 -13   2   5      143.69      128.50      8.58 o
 -12   2   5      345.39      362.99      9.35 o
 -11   2   5      678.12      666.01     11.31 o
 -10   2   5      625.15      639.69      9.86 o
  -9   2   5       71.56       63.05      3.64 o
  -8   2   5     1563.49     1503.59     14.63 o
  -7   2   5      190.78      147.64      3.71 o
  -6   2   5       97.45      146.17      3.41 o
  -5   2   5      844.85      903.57      9.29 o
  -4   2   5       29.09       20.77      1.49 o
  -3   2   5     2650.43     2642.19     25.31 o
  -2   2   5      376.71      390.04      4.95 o
  -1   2   5      959.33      958.33      8.74 o
   0   2   5        0.67        6.64      0.78 o
   1   2   5      169.28      175.33      3.62 o
   2   2   5     2638.33     2667.17     37.41 o
   3   2   5      228.40      222.89      5.58 o
   4   2   5      323.72      348.38      6.08 o
   5   2   5      299.78      327.66      6.08 o
   6   2   5      674.10      695.76     10.40 o
   7   2   5        2.85        5.95      1.38 o
   8   2   5       52.05       62.10      3.05 o
   9   2   5        7.84        7.08      1.64 o
  10   2   5      211.42      201.45      4.02 o
  11   2   5       76.35       73.98      3.66 o
  12   2   5        0.20       -2.01      2.01 o
  13   2   5        0.01       -2.04      2.52 o
  14   2   5       19.52       12.08      5.17 o
 -18   3   5       33.33       43.55      8.32 o
 -17   3   5       39.13       34.16      7.63 o
 -16   3   5       30.79       27.68      6.73 o
 -15   3   5       11.14        8.98      5.65 o
 -14   3   5       63.36       50.63      6.90 o
 -13   3   5       27.79       22.08      4.82 o
 -12   3   5       27.55       29.94      3.88 o
 -11   3   5      386.89      363.92      9.12 o
 -10   3   5       17.50       19.49      2.38 o
  -9   3   5     1665.72     1694.16     17.69 o
  -8   3   5        8.03       11.51      1.70 o
  -7   3   5     2437.09     2684.47     34.58 o
  -6   3   5      546.90      532.53      6.68 o
  -5   3   5      422.08      392.43      5.71 o
  -4   3   5     1000.31     1015.82     11.78 o
  -3   3   5        1.83        4.26      1.27 o
  -2   3   5     1538.39     1676.41     15.68 o
  -1   3   5      197.04      215.25      3.19 o
   0   3   5     1683.53     1860.09     15.55 o
   1   3   5      935.17      975.11     10.32 o
   2   3   5     2068.91     2227.76     21.08 o
   3   3   5      128.25      110.87      3.67 o
   4   3   5       73.67       73.76      2.69 o
   5   3   5        6.89        7.21      2.96 o
   6   3   5     1514.15     1499.96     22.82 o
   7   3   5      348.37      311.86      8.14 o
   8   3   5       15.73       10.45      2.87 o
   9   3   5      202.54      178.63      6.04 o
  10   3   5      198.30      217.31      4.12 o
  11   3   5        0.12        0.14      1.67 o
  12   3   5       26.75       24.74      2.91 o
  13   3   5        0.14        4.21      3.38 o
  14   3   5      123.25      133.29     21.38 o
 -17   4   5        0.38       -0.40      6.14 o
 -16   4   5       17.98       21.14      6.53 o
 -15   4   5       17.49       21.55      6.44 o
 -14   4   5       26.80       20.64      6.85 o
 -13   4   5      203.82      201.64      8.84 o
 -12   4   5       99.61      102.95      6.40 o
 -11   4   5      186.16      197.86      7.01 o
 -10   4   5       30.22       32.59      3.17 o
  -9   4   5      208.61      196.14      4.90 o
  -8   4   5      184.32      173.92      6.40 o
  -7   4   5       73.16       92.74      2.92 o
  -6   4   5       23.89       31.32      1.86 o
  -5   4   5      193.11      196.60      6.62 o
  -4   4   5     1503.43     1543.97     15.26 o
  -3   4   5     3836.70     4305.11     37.24 o
  -2   4   5     2272.16     2173.07     20.92 o
  -1   4   5      567.27      589.02      6.44 o
   0   4   5       86.75       92.58      2.03 o
   1   4   5     1152.25     1156.13     11.24 o
   2   4   5     2299.94     2481.83     23.71 o
   3   4   5     1435.27     1544.99     15.51 o
   4   4   5        8.98        8.85      2.65 o
   5   4   5       56.59       62.90      3.09 o
   6   4   5      516.35      553.69     11.59 o
   7   4   5      259.98      262.19      7.99 o
   8   4   5       23.50       26.80      3.90 o
   9   4   5       12.95        9.88      3.08 o
  10   4   5       63.15       58.44      2.63 o
  11   4   5        8.73        5.64      2.11 o
  12   4   5        2.14        1.35      2.98 o
  13   4   5        9.14        9.15      3.61 o
  14   4   5       14.34       15.20      5.69 o
 -17   5   5       12.05        8.78      9.32 o
 -16   5   5        0.00       -0.04      5.89 o
 -15   5   5       16.80        2.03      5.36 o
 -14   5   5       51.14       48.63      7.07 o
 -13   5   5      281.09      273.47     10.31 o
 -12   5   5       57.11       48.95      6.83 o
 -11   5   5       11.02        3.18      4.30 o
 -10   5   5        4.72        4.36      2.50 o
  -9   5   5        1.81        4.63      2.11 o
  -8   5   5       45.88       34.28      2.94 o
  -7   5   5       88.12       87.53      3.17 o
  -6   5   5      903.43      952.25     10.30 o
  -5   5   5       52.66       42.86      2.18 o
  -4   5   5      681.35      701.09      9.10 o
  -3   5   5      188.02      184.24      3.54 o
  -2   5   5      239.00      334.91      5.45 o
  -1   5   5       19.70       22.38      1.47 o
   0   5   5       29.89       80.52      2.84 o
   1   5   5      136.49      173.07      3.05 o
   2   5   5      884.59     1051.03     10.64 o
   3   5   5      603.49      579.00      7.45 o
   4   5   5      824.82      800.49      9.39 o
   5   5   5      223.21      221.05      4.05 o
   6   5   5      857.09      758.15      9.98 o
   7   5   5       10.44        5.52      2.37 o
   8   5   5      159.96      141.92      4.72 o
   9   5   5       39.27       32.16      2.87 o
  10   5   5        1.82       -1.49      1.86 o
  11   5   5        1.25       -1.73      2.20 o
  12   5   5        1.54       -0.03      3.16 o
  13   5   5       23.92       26.31      4.33 o
 -17   6   5        0.13       -1.20      6.30 o
 -16   6   5       16.54        1.97      6.16 o
 -15   6   5       19.38       12.37      6.24 o
 -14   6   5       82.31       76.03      8.24 o
 -13   6   5      197.81      191.75      9.22 o
 -12   6   5      299.02      291.47     10.41 o
 -11   6   5      438.14      435.60     10.37 o
 -10   6   5        1.86        1.63      2.85 o
  -9   6   5      504.08      521.36      9.03 o
  -8   6   5       22.42       17.05      2.42 o
  -7   6   5     1436.04     1441.38     15.53 o
  -6   6   5     1006.13     1002.50     11.73 o
  -5   6   5      812.92      876.88     10.47 o
  -4   6   5       21.16       24.12      1.68 o
  -3   6   5     3151.90     3174.30     26.93 o
  -2   6   5      132.40      174.24      3.71 o
  -1   6   5      506.49      523.94      6.03 o
   0   6   5      131.68      169.70      3.77 o
   1   6   5     1433.69     1366.95     12.60 o
   2   6   5       68.08       83.08      2.64 o
   3   6   5      793.95      762.61      9.58 o
   4   6   5      109.46       94.83      3.10 o
   5   6   5       21.60       15.36      2.55 o
   6   6   5      159.27      135.46      4.72 o
   7   6   5        0.17        2.37      2.13 o
   8   6   5        0.13       -2.78      2.78 o
   9   6   5      113.01      104.25      3.87 o
  10   6   5        7.35        6.24      2.21 o
  11   6   5        6.55        5.36      2.37 o
  12   6   5       36.39       32.51      3.92 o
  13   6   5       63.24       73.65      8.74 o
 -17   7   5        0.21        3.98     10.93 o
 -16   7   5        7.32        9.67      6.78 o
 -15   7   5        0.16       -3.56      5.59 o
 -14   7   5       10.74        5.99      5.79 o
 -13   7   5      120.76      118.25      7.61 o
 -12   7   5        3.39       -4.96      5.20 o
 -11   7   5       24.36       32.12      4.82 o
 -10   7   5      147.89      137.68      5.95 o
  -9   7   5      170.44      151.45      6.52 o
  -8   7   5       17.58       16.88      3.54 o
  -7   7   5      406.98      392.56      7.14 o
  -6   7   5      198.90      187.15      4.66 o
  -5   7   5       61.72       82.59      2.74 o
  -4   7   5       97.97       76.35      2.59 o
  -3   7   5      224.63      240.52      4.46 o
  -2   7   5      277.34      310.44      4.97 o
  -1   7   5      130.39      123.44      3.53 o
   0   7   5      831.03      821.40      8.71 o
   1   7   5      157.72      154.49      3.15 o
   2   7   5      161.86      159.85      3.41 o
   3   7   5       29.26       25.35      1.69 o
   4   7   5      138.05      117.63      3.18 o
   5   7   5       17.33       15.77      2.24 o
   6   7   5       16.59       21.11      2.94 o
   7   7   5      306.65      261.46     11.36 o
   8   7   5       39.39       38.72      2.84 o
   9   7   5      173.30      170.56      5.91 o
  10   7   5       16.45       18.13      3.07 o
  11   7   5        4.82        5.58      3.26 o
  12   7   5        7.07        4.84      3.30 o
  13   7   5       44.60       56.92      5.48 o
 -16   8   5      123.72       95.08     25.44 o
 -15   8   5       11.85       10.13      6.35 o
 -14   8   5       31.76       35.89     11.41 o
 -13   8   5       19.48       18.84      5.15 o
 -12   8   5       41.15       37.88      5.49 o
 -11   8   5        6.54       -1.29      4.03 o
 -10   8   5       10.43       12.36      3.56 o
  -9   8   5      466.55      513.91     11.36 o
  -8   8   5      252.79      253.06      7.15 o
  -7   8   5      826.56      908.37     13.57 o
  -6   8   5      612.41      579.68      8.65 o
  -5   8   5       21.49       19.29      1.96 o
  -4   8   5        6.47        2.78      1.59 o
  -3   8   5      402.60      394.93      7.87 o
  -2   8   5      225.31      216.83      4.41 o
  -1   8   5     1134.04     1189.54     12.27 o
   0   8   5       90.14       93.11      2.85 o
   1   8   5     1777.15     1847.75     17.45 o
   2   8   5        2.04        1.44      1.68 o
   3   8   5       16.88       15.49      1.96 o
   4   8   5        9.51        6.32      1.97 o
   5   8   5       60.58       52.45      3.30 o
   6   8   5       39.45       33.22      2.92 o
   7   8   5       18.27       11.87      2.48 o
   8   8   5        1.03       -0.36      3.26 o
   9   8   5       10.19        6.16      2.61 o
  10   8   5        0.42       -1.93      2.49 o
  11   8   5       10.23       11.87      3.82 o
  12   8   5        8.13        2.12      3.53 o
 -16   9   5      137.75      153.35     11.84 o
 -15   9   5        9.70       21.11      7.42 o
 -14   9   5       25.06       34.99      8.13 o
 -13   9   5        0.73        4.89      4.66 o
 -12   9   5        7.75       14.65      4.89 o
 -11   9   5       30.79       18.06      4.84 o
 -10   9   5      325.93      340.97     11.57 o
  -9   9   5      101.92       83.51      6.13 o
  -8   9   5     1385.45     1296.37     22.73 o
  -7   9   5       58.70       51.15      4.09 o
  -6   9   5       58.02       60.01      3.71 o
  -5   9   5      393.17      391.53      6.25 o
  -4   9   5      581.29      573.51      8.69 o
  -3   9   5        0.00        0.63      1.70 o
  -2   9   5     2599.12     2527.65     23.04 o
  -1   9   5      599.36      607.58      8.90 o
   0   9   5     3320.73     3399.32     27.82 o
   1   9   5       87.35       79.24      3.07 o
   2   9   5      484.92      468.44      7.38 o
   3   9   5        7.49        4.89      2.04 o
   4   9   5       81.84       72.48      4.69 o
   5   9   5        5.26        6.76      2.12 o
   6   9   5       73.90       71.86      5.22 o
   7   9   5      237.24      210.83      6.48 o
   8   9   5       20.17       27.65      3.34 o
   9   9   5        7.05        1.75      2.77 o
  10   9   5      212.74      225.56      7.10 o
  11   9   5       45.62       51.02      5.31 o
  12   9   5      121.74      132.00      7.92 o
 -15  10   5       49.42       52.78      9.12 o
 -14  10   5       24.10       34.71      8.47 o
 -13  10   5       17.38       11.13      6.88 o
 -12  10   5       10.94       10.93      4.89 o
 -11  10   5        0.44        1.29      6.28 o
 -10  10   5        0.21       -3.05      4.02 o
  -9  10   5        1.58       -3.07      3.31 o
  -8  10   5      322.01      284.80      8.84 o
  -7  10   5        0.38       -1.65      2.54 o
  -6  10   5      500.70      504.23      9.45 o
  -5  10   5       70.29       64.47      3.94 o
  -4  10   5      826.50      846.10     13.56 o
  -3  10   5      149.77      151.24      4.35 o
  -2  10   5       63.54       56.42      3.00 o
  -1  10   5      265.62      269.58      5.45 o
   0  10   5       97.91      108.98      3.63 o
   1  10   5      141.64      149.44      5.21 o
   2  10   5       93.22       84.00      3.87 o
   3  10   5        0.55       -1.94      2.14 o
   4  10   5       26.76       14.34      2.85 o
   5  10   5       86.27       70.74      3.59 o
   6  10   5       12.86        5.49      2.55 o
   7  10   5        0.23        1.16      3.12 o
   8  10   5       68.68       58.88      9.19 o
   9  10   5        3.53        4.11      3.23 o
  10  10   5       21.94       29.78      3.88 o
  11  10   5       24.05       29.80      5.20 o
  12  10   5        6.13        1.80      5.07 o
 -15  11   5       16.63       26.87      8.44 o
 -14  11   5       12.85       14.70      7.11 o
 -13  11   5        2.77        9.58      6.41 o
 -12  11   5       68.93       76.18      7.40 o
 -11  11   5       27.27       21.50      5.54 o
 -10  11   5        6.47        3.61      4.42 o
  -9  11   5       56.70       36.27      4.75 o
  -8  11   5       79.93       76.50      4.81 o
  -7  11   5       21.51       29.53      3.84 o
  -6  11   5       29.24       22.11      3.40 o
  -5  11   5      307.92      314.89      7.73 o
  -4  11   5      458.51      500.75      9.60 o
  -3  11   5      491.13      517.65      9.60 o
  -2  11   5       22.74       21.38      2.91 o
  -1  11   5     1113.94     1100.54     13.54 o
   0  11   5      745.61      729.37     10.23 o
   1  11   5        4.91        6.61      2.51 o
   2  11   5      543.10      531.42      9.36 o
   3  11   5      194.22      176.30      5.57 o
   4  11   5       42.33       37.26      3.35 o
   5  11   5        0.02        0.92      2.35 o
   6  11   5       63.88       70.26      4.20 o
   7  11   5        6.67        2.91      2.87 o
   8  11   5       37.67       43.14      3.86 o
   9  11   5       25.12       22.66      3.53 o
  10  11   5      101.50       97.53      7.00 o
  11  11   5       18.73       15.63      9.53 o
 -14  12   5        1.15       -4.62      6.69 o
 -13  12   5       32.11       38.90      9.66 o
 -12  12   5       69.49       68.45      7.48 o
 -11  12   5        3.81        2.41      5.85 o
 -10  12   5      101.42       83.31      6.33 o
  -9  12   5        0.58       -2.84      3.64 o
  -8  12   5      152.76      130.87      6.14 o
  -7  12   5        0.03       -3.06      3.06 o
  -6  12   5       42.37       43.02      4.20 o
  -5  12   5        7.80        5.92      3.14 o
  -4  12   5      631.11      639.34     11.33 o
  -3  12   5      391.27      386.03      9.38 o
  -2  12   5      454.77      437.05      9.88 o
  -1  12   5        2.62        1.30      2.96 o
   0  12   5      432.03      420.64     11.00 o
   1  12   5       45.28       41.64      4.16 o
   2  12   5       13.31       14.81      3.45 o
   3  12   5        1.34       -0.05      2.63 o
   4  12   5      131.15      126.91      5.31 o
   5  12   5       31.62       32.97      3.76 o
   6  12   5       34.96       42.96      4.95 o
   7  12   5        1.25        2.56      3.56 o
   8  12   5       89.98       85.00      5.78 o
   9  12   5        3.52       -1.93      4.18 o
  10  12   5       40.76       45.05      5.59 o
 -14  13   5        3.98       -4.00      7.39 o
 -13  13   5       31.11       25.47      8.39 o
 -12  13   5       58.67       69.18      6.72 o
 -11  13   5       63.16       86.47      9.46 o
 -10  13   5       11.58        6.86      4.62 o
  -9  13   5        0.15       -0.30      4.02 o
  -8  13   5        1.99        0.67      5.03 o
  -7  13   5      304.75      295.45      9.09 o
  -6  13   5      149.25      148.70      6.56 o
  -5  13   5        0.74        0.22      3.74 o
  -4  13   5      663.06      644.47     12.85 o
  -3  13   5       54.07       48.38      4.67 o
  -2  13   5      104.23      100.79      5.54 o
  -1  13   5      118.24      121.32      6.68 o
   0  13   5       37.23       34.57      4.79 o
   1  13   5        7.64        4.90      4.40 o
   2  13   5       44.14       40.20      4.98 o
   3  13   5      243.40      267.36     10.98 o
   4  13   5        0.07       -0.81      3.68 o
   5  13   5      264.28      264.03     10.56 o
   6  13   5        6.34        5.32      4.31 o
   7  13   5       55.88       42.92      5.87 o
   8  13   5      127.31      126.28      7.85 o
   9  13   5       26.71        9.17      5.07 o
  10  13   5       13.98        9.23      5.13 o
 -13  14   5        3.64       15.87      7.92 o
 -12  14   5        0.28        0.32      5.88 o
 -11  14   5        3.18       10.46      6.49 o
 -10  14   5        0.07       -6.07      6.07 o
  -9  14   5       22.11       21.29      6.12 o
  -8  14   5       14.39       17.11      5.88 o
  -7  14   5       64.71       54.18      6.86 o
  -6  14   5       67.06       74.88      6.13 o
  -5  14   5       33.84       32.72      5.71 o
  -4  14   5        0.30       -0.86      3.56 o
  -3  14   5        4.67        5.34      3.59 o
  -2  14   5       40.64       41.35      5.42 o
  -1  14   5      282.58      274.35     13.10 o
   0  14   5       98.66      114.69      6.98 o
   1  14   5       75.13       68.67      6.06 o
   2  14   5       40.03       44.08      5.47 o
   3  14   5       43.39       48.14      5.60 o
   4  14   5        8.44       14.48      4.61 o
   5  14   5      128.68      117.94      8.06 o
   6  14   5        2.94       -2.27      4.70 o
   7  14   5       45.03       42.01      6.19 o
   8  14   5        1.89        7.52      4.94 o
   9  14   5        3.96        2.81      5.16 o
 -12  15   5       36.85       35.35      9.05 o
 -11  15   5       55.22       87.94      8.80 o
 -10  15   5       47.00       56.06     11.35 o
  -9  15   5       12.11       20.28     10.32 o
  -8  15   5       19.46        9.53      6.02 o
  -7  15   5        0.86       -4.58      5.15 o
  -6  15   5      104.25      114.66      8.51 o
  -5  15   5        3.93        1.73      4.37 o
  -4  15   5       52.44       53.83      5.80 o
  -3  15   5       32.90       41.73      8.33 o
  -2  15   5       83.61       82.91      6.67 o
  -1  15   5       88.26       88.93      6.96 o
   0  15   5       20.21       22.32      5.38 o
   1  15   5      139.01      135.87      7.88 o
   2  15   5        7.40        8.36      4.73 o
   3  15   5        2.25        0.28      7.07 o
   4  15   5       72.74       85.21      6.93 o
   5  15   5      112.66      140.15     10.19 o
   6  15   5      108.20      110.13      8.45 o
   7  15   5       27.17       28.37      6.32 o
   8  15   5       62.75       71.74      7.53 o
 -11  16   5        7.14        9.58      6.65 o
 -10  16   5        1.92       -5.93      5.93 o
  -9  16   5       36.68       41.00      7.86 o
  -8  16   5        0.62       -1.47      5.34 o
  -7  16   5       43.43       56.52      9.79 o
  -6  16   5       35.83       33.42      6.58 o
  -5  16   5       18.03       21.14      6.19 o
  -4  16   5       65.02       48.54      7.78 o
  -3  16   5      193.47      205.58     10.88 o
  -2  16   5        6.30       -2.23      8.93 o
  -1  16   5      386.85      405.89     12.98 o
   0  16   5       44.78       46.67      6.41 o
   1  16   5        2.39        3.78      4.94 o
   2  16   5       89.73      101.86      8.94 o
   3  16   5      199.05      231.26     10.10 o
   4  16   5      184.74      200.06     10.96 o
   5  16   5       19.82       15.82      6.23 o
   6  16   5        3.48       -1.86      5.49 o
   7  16   5        7.66       12.13      6.09 o
  -9  17   5       60.38       66.45      8.76 o
  -8  17   5        9.24       16.63      6.70 o
  -7  17   5        5.49       10.89      6.68 o
  -6  17   5        1.63       -6.60      8.00 o
  -5  17   5       13.60       20.44      8.74 o
  -4  17   5        0.78       -0.74      5.55 o
  -3  17   5       15.30        6.77      6.13 o
  -2  17   5        3.21       -5.67      5.67 o
  -1  17   5       21.81       38.65      7.36 o
   0  17   5       12.03        8.26      5.49 o
   1  17   5       18.25       10.83      9.75 o
   2  17   5        4.25       12.09      5.84 o
   3  17   5       40.35       35.04      6.42 o
   4  17   5       80.21       74.79      8.52 o
   5  17   5        9.73        1.64      6.11 o
  -7  18   5        9.71        5.61      9.31 o
  -6  18   5      106.57      114.34     40.11 o
  -5  18   5       63.83       84.18     12.19 o
  -4  18   5       18.65        7.73      9.29 o
  -3  18   5       13.48       13.73      9.45 o
  -2  18   5        0.06       -0.56      5.94 o
  -1  18   5        0.07       10.27      7.59 o
   0  18   5        7.31       -1.48     10.44 o
   1  18   5       28.56       31.05      9.25 o
   2  18   5       18.30       24.73      9.78 o
   3  18   5        0.11       -0.76      6.14 o
  -4  19   5       35.22       61.41     11.79 o
  -3  19   5        7.25        6.41      9.60 o
  -2  19   5       22.88       15.67      9.82 o
  -1  19   5        1.91       -6.06      6.06 o
   0  19   5        5.00       -1.56      6.58 o
 -18   0   6        6.77       -8.44      8.44 o
 -16   0   6        7.54       11.04      7.94 o
 -14   0   6       76.26       88.20     11.20 o
 -12   0   6        0.21       -2.89      4.04 o
 -10   0   6      106.51      105.34      4.88 o
  -8   0   6        0.35        2.15      2.06 o
  -6   0   6     1214.11     1137.78     16.29 o
  -4   0   6      372.19      352.35      7.84 o
  -2   0   6     3045.58     3184.58     36.57 o
   0   0   6      147.53      168.87      3.74 o
   2   0   6      471.77      493.80     10.06 o
   4   0   6        1.00       -0.38      1.53 o
   6   0   6      396.30      368.61      8.62 o
   8   0   6     1208.89     1118.13     16.74 o
  10   0   6       21.33       11.43      2.75 o
  12   0   6       35.88       55.20      4.31 o
 -18   1   6        0.90       -0.39      6.04 o
 -17   1   6        0.15       -5.12      5.45 o
 -16   1   6        1.66        3.75      5.74 o
 -15   1   6        2.14       12.91      5.59 o
 -14   1   6       56.82       53.59      6.82 o
 -13   1   6        0.98       -3.00      3.00 o
 -12   1   6      186.35      158.21      6.49 o
 -11   1   6      142.47      146.12      6.06 o
 -10   1   6      807.93      835.07     10.86 o
  -9   1   6       37.14       43.54      2.40 o
  -8   1   6       17.31       10.09      2.14 o
  -7   1   6       22.09       47.79      2.24 o
  -6   1   6     1832.39     1927.36     18.72 o
  -5   1   6      170.99      151.23      3.71 o
  -4   1   6       32.23       40.73      2.06 o
  -3   1   6     1905.26     2076.53     20.58 o
  -2   1   6     4179.27     4153.48     35.44 o
  -1   1   6     1034.67     1134.01     10.89 o
   0   1   6     1096.18     1150.92     14.47 o
   1   1   6       22.95       25.07      0.96 o
   2   1   6      702.32      864.03      9.06 o
   3   1   6      708.58      717.73      8.53 o
   4   1   6        0.63       -0.07      0.96 o
   5   1   6      632.99      612.72      6.88 o
   6   1   6      127.14      136.60      3.09 o
   7   1   6      145.16      150.73      3.93 o
   8   1   6      189.74      176.69      4.02 o
   9   1   6       70.66       71.29      2.57 o
  10   1   6      398.98      392.59      6.16 o
  11   1   6       23.29       22.30      2.27 o
  12   1   6        0.01       -1.10      2.04 o
  13   1   6       14.53       12.07      5.04 o
 -18   2   6       31.99       34.71      8.28 o
 -17   2   6       25.70       30.39      7.42 o
 -16   2   6        6.25       12.15      5.79 o
 -15   2   6       14.05       12.27      8.55 o
 -14   2   6      104.22      115.68     18.29 o
 -13   2   6      387.57      379.54     11.73 o
 -12   2   6       76.92       73.91      5.65 o
 -11   2   6        0.01       -1.30      2.70 o
 -10   2   6     1293.47     1316.54     15.07 o
  -9   2   6       83.80       91.55      3.15 o
  -8   2   6      183.24      180.68      4.44 o
  -7   2   6        6.93       13.25      3.93 o
  -6   2   6       15.95       21.03      1.80 o
  -5   2   6     4149.56     4104.72     38.79 o
  -4   2   6      352.70      336.08      5.54 o
  -3   2   6     1101.69      972.07     11.03 o
  -2   2   6       32.58       39.42      1.71 o
  -1   2   6        3.27        7.55      1.08 o
   0   2   6       46.38       35.41      1.27 o
   1   2   6       24.89       23.20      1.37 o
   2   2   6     2352.14     2368.18     20.56 o
   3   2   6       92.87       80.99      3.31 o
   4   2   6      254.07      238.77      5.31 o
   5   2   6       57.61       59.84      3.39 o
   6   2   6       46.17       31.32      2.81 o
   7   2   6      331.41      297.21      7.51 o
   8   2   6       79.02       68.00      3.49 o
   9   2   6      614.93      599.62      9.87 o
  10   2   6        0.00       -1.50      1.50 o
  11   2   6       10.52       10.71      1.95 o
  12   2   6        7.04       12.73      2.78 o
  13   2   6      105.29      108.76      7.09 o
 -18   3   6       28.14       28.71     14.80 o
 -17   3   6       84.19       75.82      9.26 o
 -16   3   6       15.04       11.73      6.29 o
 -15   3   6       15.66       14.42      6.04 o
 -14   3   6      112.80      124.42      9.17 o
 -13   3   6      159.48      143.37      7.57 o
 -12   3   6      152.39      129.65      5.98 o
 -11   3   6       82.99       93.30      5.09 o
 -10   3   6      394.94      377.61      7.51 o
  -9   3   6      261.73      245.45      5.02 o
  -8   3   6      292.78      314.74      5.71 o
  -7   3   6       68.71       58.71      2.87 o
  -6   3   6      116.70       84.77      2.85 o
  -5   3   6      432.60      521.02      7.55 o
  -4   3   6     4919.66     5175.78     47.90 o
  -3   3   6     5203.43     5507.07     46.88 o
  -2   3   6        9.02       19.88      1.45 o
  -1   3   6     4081.69     3912.18     33.62 o
   0   3   6     2317.83     2518.16     20.68 o
   1   3   6       48.16       55.38      2.00 o
   2   3   6        1.88        0.89      1.13 o
   3   3   6     1159.21     1073.70     11.12 o
   4   3   6      105.54       99.60      3.83 o
   5   3   6     1864.41     1942.30     28.31 o
   6   3   6     1350.27     1319.17     20.86 o
   7   3   6        7.78       -2.50      2.61 o
   8   3   6      387.17      373.05     10.57 o
   9   3   6      176.05      168.01      4.75 o
  10   3   6        7.08       10.53      2.40 o
  11   3   6       13.59       12.90      2.19 o
  12   3   6        0.02       -1.43      2.39 o
  13   3   6        1.16        4.58      5.29 o
 -18   4   6       30.87       27.63     12.18 o
 -17   4   6        4.12        8.74      9.24 o
 -16   4   6       82.30       75.27     16.85 o
 -15   4   6       48.24       37.83      7.09 o
 -14   4   6        9.47       15.82      5.76 o
 -13   4   6       18.16       19.38      4.77 o
 -12   4   6        3.26        4.75      3.24 o
 -11   4   6      183.30      152.93      6.38 o
 -10   4   6        2.86        9.89      3.02 o
  -9   4   6      403.50      391.20      8.22 o
  -8   4   6      309.50      323.16      5.93 o
  -7   4   6     1110.18     1169.65     13.12 o
  -6   4   6     1011.55     1040.95     20.95 o
  -5   4   6       18.09       21.71      2.56 o
  -4   4   6      751.77      875.21     10.80 o
  -3   4   6      452.19      429.61      9.01 o
  -2   4   6      682.30      733.08      8.41 o
  -1   4   6      253.99      244.23      4.03 o
   0   4   6      618.27      628.01      6.59 o
   1   4   6      983.73     1012.06     10.25 o
   2   4   6      380.54      386.94      5.49 o
   3   4   6      414.86      403.58      6.01 o
   4   4   6        2.43        4.69      2.47 o
   5   4   6       22.35       17.78      3.07 o
   6   4   6      174.71      158.15      6.54 o
   7   4   6       53.13       44.50      4.26 o
   8   4   6       66.15       66.50      4.93 o
   9   4   6        4.16       -2.88      2.88 o
  10   4   6        7.28        6.69      4.17 o
  11   4   6       34.01       40.56      2.67 o
  12   4   6        0.91        1.74      3.02 o
  13   4   6      116.32      134.68      6.89 o
 -17   5   6       29.67       22.27      8.95 o
 -16   5   6        0.19        7.46      6.92 o
 -15   5   6       35.28       42.46      7.49 o
 -14   5   6        5.45        2.82      5.29 o
 -13   5   6      556.63      609.85     15.50 o
 -12   5   6      452.40      447.38     10.84 o
 -11   5   6      662.50      632.02     12.84 o
 -10   5   6      224.77      243.47      7.88 o
  -9   5   6       28.19       16.17      4.03 o
  -8   5   6      223.62      242.46      5.47 o
  -7   5   6      106.25      112.42      3.86 o
  -6   5   6      557.80      584.81      8.12 o
  -5   5   6      640.40      726.91      9.20 o
  -4   5   6      443.93      434.18      6.45 o
  -3   5   6       25.80       20.83      1.87 o
  -2   5   6      248.93      254.19      4.48 o
  -1   5   6     1103.44     1153.65     11.24 o
   0   5   6      890.45      920.12      9.14 o
   1   5   6      547.22      627.95      7.45 o
   2   5   6        2.51        1.44      1.33 o
   3   5   6       70.40       77.87      3.27 o
   4   5   6      339.50      336.57      7.10 o
   5   5   6      252.45      285.83      6.21 o
   6   5   6     2000.39     1949.41     30.25 o
   7   5   6      201.89      191.49      7.53 o
   8   5   6       42.13       32.15      4.22 o
   9   5   6       49.44       44.33      5.32 o
  10   5   6      151.42      172.40      9.46 o
  11   5   6        8.98       12.16      3.12 o
  12   5   6       28.76       21.83      5.14 o
  13   5   6       32.39       36.28      5.54 o
 -17   6   6       28.25       23.80      7.83 o
 -16   6   6       30.52       22.82      7.15 o
 -15   6   6       68.20       65.18      8.36 o
 -14   6   6       20.30       10.13      5.61 o
 -13   6   6       56.39       50.06      7.90 o
 -12   6   6        5.26        4.25      4.03 o
 -11   6   6       30.89       39.11      5.52 o
 -10   6   6      863.45      823.33     14.91 o
  -9   6   6        1.41        2.23      2.55 o
  -8   6   6      596.89      564.65      8.54 o
  -7   6   6       36.72       42.33      2.65 o
  -6   6   6      183.06      215.21      4.90 o
  -5   6   6        8.18       16.60      1.92 o
  -4   6   6      178.45      155.50      3.72 o
  -3   6   6      587.59      598.53      7.85 o
  -2   6   6        1.80       -1.30      1.30 o
  -1   6   6        1.42       -0.43      1.26 o
   0   6   6     1042.42     1095.52     11.64 o
   1   6   6       61.17       72.72      2.58 o
   2   6   6     1620.92     1658.51     16.19 o
   3   6   6      397.23      436.81      5.92 o
   4   6   6       12.10       11.05      2.12 o
   5   6   6      422.39      405.53      6.91 o
   6   6   6       37.91       36.85      3.73 o
   7   6   6       51.05       40.41      5.67 o
   8   6   6       14.37       15.01      2.64 o
   9   6   6        0.00       -3.78      3.78 o
  10   6   6       19.26       17.32      5.94 o
  11   6   6        0.00        3.19      2.94 o
  12   6   6       23.75       22.62      3.65 o
 -17   7   6       15.08        9.38      7.41 o
 -16   7   6        7.75        1.35      6.56 o
 -15   7   6       48.31       50.83     10.28 o
 -14   7   6        9.13       13.05      5.94 o
 -13   7   6        1.48        4.09      4.35 o
 -12   7   6        4.40        3.00      4.25 o
 -11   7   6        1.83       -0.14      3.13 o
 -10   7   6       91.75       84.70      5.24 o
  -9   7   6      618.38      612.86     12.56 o
  -8   7   6      194.29      199.90      7.85 o
  -7   7   6     1303.78     1259.50     14.59 o
  -6   7   6      560.69      566.54      7.84 o
  -5   7   6       35.68       46.86      2.50 o
  -4   7   6     1955.26     1987.00     18.63 o
  -3   7   6      340.02      320.79      5.33 o
  -2   7   6     1185.49     1153.67     11.90 o
  -1   7   6     1420.54     1455.32     13.31 o
   0   7   6     1592.20     1652.89     15.73 o
   1   7   6      326.37      363.98      5.94 o
   2   7   6       31.10       22.85      2.01 o
   3   7   6      120.87      108.17      3.51 o
   4   7   6     1324.71     1257.81     14.53 o
   5   7   6      141.00      137.96      5.27 o
   6   7   6       23.80       22.02      3.19 o
   7   7   6      225.17      215.50      6.92 o
   8   7   6        2.55        2.39      2.78 o
   9   7   6        6.43        5.64      2.16 o
  10   7   6       24.70       25.77      3.47 o
  11   7   6        1.02        3.32      3.13 o
  12   7   6        2.45       -2.85      3.11 o
 -16   8   6        0.00       -6.17      6.17 o
 -15   8   6        5.66        5.83      6.39 o
 -14   8   6       34.62       55.13      8.16 o
 -13   8   6        8.27        2.42      4.43 o
 -12   8   6       13.12       15.28      4.79 o
 -11   8   6        7.98       10.04      4.18 o
 -10   8   6       44.92       39.92      5.57 o
  -9   8   6      153.17      146.61      6.40 o
  -8   8   6      146.09      136.76      6.60 o
  -7   8   6       11.99       16.02      4.23 o
  -6   8   6      527.16      522.16      7.32 o
  -5   8   6       52.76       62.47      3.15 o
  -4   8   6       32.47       38.26      2.44 o
  -3   8   6     1845.40     1866.08     17.87 o
  -2   8   6      802.54      798.83     10.06 o
  -1   8   6      812.96      812.75      8.96 o
   0   8   6      144.76      151.24      3.93 o
   1   8   6      199.13      204.64      4.67 o
   2   8   6      873.78      859.92     10.45 o
   3   8   6        0.17       -2.20      2.20 o
   4   8   6       17.82       23.38      2.15 o
   5   8   6      477.66      449.31      7.57 o
   6   8   6      189.90      171.42      5.34 o
   7   8   6      138.83      145.64      4.98 o
   8   8   6       82.30       59.69      3.56 o
   9   8   6       30.79       25.14      3.00 o
  10   8   6       11.44       10.12      3.42 o
  11   8   6       31.06       24.77      4.32 o
  12   8   6        0.61       -3.26      3.26 o
 -16   9   6       72.41       90.91     11.81 o
 -15   9   6        0.09        7.81      6.58 o
 -14   9   6        2.21        7.64      8.38 o
 -13   9   6      103.25      103.54      7.79 o
 -12   9   6      333.76      349.97     12.47 o
 -11   9   6      138.34      145.95     11.47 o
 -10   9   6       16.27       12.86      3.86 o
  -9   9   6       82.07       72.23      5.09 o
  -8   9   6      690.22      679.35     13.65 o
  -7   9   6      773.44      739.74     17.76 o
  -6   9   6     1071.02     1040.65     14.34 o
  -5   9   6     1043.19      964.58     13.43 o
  -4   9   6      410.32      424.31      8.53 o
  -3   9   6        1.89       -1.74      1.74 o
  -2   9   6       54.74       52.33      2.91 o
  -1   9   6      221.63      213.30      4.75 o
   0   9   6        7.52        9.16      1.78 o
   1   9   6        6.76        6.71      2.15 o
   2   9   6        2.94       -0.30      1.99 o
   3   9   6      337.73      320.67      6.45 o
   4   9   6        4.56        3.21      2.10 o
   5   9   6      232.04      232.05      5.79 o
   6   9   6       61.17       53.66      3.22 o
   7   9   6       19.18       22.20      3.11 o
   8   9   6       17.12       23.23      3.22 o
   9   9   6       52.49       45.31      3.87 o
  10   9   6       32.36       29.71      4.46 o
  11   9   6       33.46       30.70      5.07 o
 -16  10   6       34.83       23.74      8.49 o
 -15  10   6      124.15      133.54     15.99 o
 -14  10   6       69.51       71.70      9.45 o
 -13  10   6       80.98       77.51      7.63 o
 -12  10   6       17.69       16.45      5.44 o
 -11  10   6       55.74       45.03      5.98 o
 -10  10   6       18.67        7.11      4.50 o
  -9  10   6      189.82      172.66      7.37 o
  -8  10   6       18.49       14.34      3.36 o
  -7  10   6       55.08       52.82      3.95 o
  -6  10   6      452.26      437.01      9.03 o
  -5  10   6     1305.83     1238.29     16.42 o
  -4  10   6      187.87      161.60      5.02 o
  -3  10   6      785.67      773.32     10.08 o
  -2  10   6     1686.11     1617.54     17.67 o
  -1  10   6      945.62      928.07     11.74 o
   0  10   6        0.64        1.87      2.36 o
   1  10   6      675.15      635.93     10.08 o
   2  10   6       11.31       14.01      2.62 o
   3  10   6      641.59      608.41      9.72 o
   4  10   6       73.57       87.27      4.79 o
   5  10   6       38.00       39.21      3.29 o
   6  10   6      204.20      210.96      8.39 o
   7  10   6       43.66       36.36      3.33 o
   8  10   6       26.63       27.28      3.19 o
   9  10   6       17.40       17.47      3.66 o
  10  10   6       24.12        9.57      4.42 o
  11  10   6        7.71        2.89      4.49 o
 -15  11   6        5.60       15.82      7.65 o
 -14  11   6        9.19       18.66      7.72 o
 -13  11   6       92.13       97.35      8.44 o
 -12  11   6       19.74       28.60      6.07 o
 -11  11   6       95.36       84.31      7.57 o
 -10  11   6       91.12      103.92      7.66 o
  -9  11   6       31.11       35.58      4.60 o
  -8  11   6      188.30      179.05      6.91 o
  -7  11   6       88.72       82.04      5.01 o
  -6  11   6       20.67       19.16      3.34 o
  -5  11   6       93.62       90.88      4.75 o
  -4  11   6        8.95        7.10      3.18 o
  -3  11   6     2263.21     2204.54     27.32 o
  -2  11   6       28.92       31.53      3.45 o
  -1  11   6       43.07       38.27      3.51 o
   0  11   6        0.76       -1.69      2.40 o
   1  11   6       21.78       27.65      3.08 o
   2  11   6        0.06        1.02      2.45 o
   3  11   6      144.17      124.48      6.03 o
   4  11   6       11.08        4.60      2.53 o
   5  11   6      166.10      163.44      5.89 o
   6  11   6        0.10       -2.40      2.61 o
   7  11   6        3.25       -0.64      2.85 o
   8  11   6       45.29       37.85      3.81 o
   9  11   6       87.01       81.75      4.59 o
  10  11   6        1.46        4.48      4.25 o
 -14  12   6       54.69       66.92     10.11 o
 -13  12   6       19.96       23.72      6.60 o
 -12  12   6       37.96       44.57      6.98 o
 -11  12   6       20.05       26.74      5.18 o
 -10  12   6       26.57       23.66      4.91 o
  -9  12   6      147.51      131.42      9.24 o
  -8  12   6      199.99      205.83      7.68 o
  -7  12   6       79.63       60.63      4.78 o
  -6  12   6      345.53      324.55      9.05 o
  -5  12   6      810.85      794.39     14.23 o
  -4  12   6      913.85      938.31     15.54 o
  -3  12   6      354.83      372.73      9.41 o
  -2  12   6     1377.07     1374.73     22.52 o
  -1  12   6       59.36       52.34      5.09 o
   0  12   6        2.13        3.52      3.66 o
   1  12   6        0.56        0.54      3.07 o
   2  12   6      820.43      836.05     14.30 o
   3  12   6       75.53       80.15      4.97 o
   4  12   6        0.13        1.85      2.88 o
   5  12   6       26.61       25.98      4.29 o
   6  12   6      298.07      318.86     10.28 o
   7  12   6        4.90        1.66      3.71 o
   8  12   6       48.76       30.54      4.58 o
   9  12   6       21.16       21.58      4.88 o
  10  12   6       26.13       33.69      6.83 o
 -14  13   6       17.70        3.37     11.12 o
 -13  13   6        4.23        1.31     11.43 o
 -12  13   6      124.68      138.66      9.73 o
 -11  13   6       65.92       74.58      9.06 o
 -10  13   6      100.35      113.04      8.71 o
  -9  13   6      120.54      118.98      8.49 o
  -8  13   6       27.10       18.96      4.75 o
  -7  13   6       11.04        6.36      4.09 o
  -6  13   6       19.49       21.57      4.51 o
  -5  13   6       48.11       55.87      4.91 o
  -4  13   6        6.63        4.58      3.76 o
  -3  13   6      148.58      146.34      7.57 o
  -2  13   6       16.36       12.20      4.48 o
  -1  13   6      292.15      290.01     10.00 o
   0  13   6       25.32       29.08      4.83 o
   1  13   6       73.92       67.90      5.80 o
   2  13   6       48.58       46.12      6.29 o
   3  13   6       20.32       21.71      4.60 o
   4  13   6       44.44       42.22      6.25 o
   5  13   6        1.02        0.52      4.37 o
   6  13   6      114.34      127.09      7.96 o
   7  13   6       26.27       25.50      5.29 o
   8  13   6        3.73        1.46      4.86 o
   9  13   6       51.33       45.61      5.98 o
 -13  14   6       11.86        6.98     21.30 o
 -12  14   6       67.21       96.50      9.15 o
 -11  14   6       33.09       34.72      6.97 o
 -10  14   6      117.37       97.41      8.50 o
  -9  14   6       63.56       73.28      7.87 o
  -8  14   6      150.76      142.99      9.20 o
  -7  14   6       49.62       47.81      6.32 o
  -6  14   6       21.72       16.72      4.63 o
  -5  14   6      105.56      101.43      6.68 o
  -4  14   6      131.29      124.41      9.81 o
  -3  14   6       33.98       28.18      5.23 o
  -2  14   6        2.17        3.56      4.45 o
  -1  14   6      168.62      183.46      9.09 o
   0  14   6        0.55        2.32      4.35 o
   1  14   6      136.96      137.56      8.96 o
   2  14   6      284.80      285.80     10.29 o
   3  14   6       19.17       24.40      4.93 o
   4  14   6      128.06      145.26      8.74 o
   5  14   6        6.77        6.39      6.22 o
   6  14   6       32.58       39.01      6.04 o
   7  14   6      119.90      119.81     12.85 o
   8  14   6       34.07       20.30      5.75 o
 -12  15   6        2.90        0.79      6.48 o
 -11  15   6       20.25       24.20      7.21 o
 -10  15   6       44.52       60.69      9.62 o
  -9  15   6        0.06        3.08      8.19 o
  -8  15   6       31.06       26.67      6.61 o
  -7  15   6       25.43       19.47      6.18 o
  -6  15   6       36.68       38.96      6.12 o
  -5  15   6        0.01        6.31      5.28 o
  -4  15   6       79.31       93.23      8.14 o
  -3  15   6        8.22        4.61      4.46 o
  -2  15   6      231.97      235.09      9.85 o
  -1  15   6       29.49       20.66      5.49 o
   0  15   6       40.34       26.32      5.64 o
   1  15   6       24.45       17.98      5.20 o
   2  15   6       28.01       20.84      5.42 o
   3  15   6       28.02       19.00      6.17 o
   4  15   6       75.12       85.73      7.91 o
   5  15   6       22.00       28.22      6.39 o
   6  15   6       14.65        6.44      5.55 o
   7  15   6        1.35        3.46      6.41 o
 -10  16   6       38.20       47.08      8.00 o
  -9  16   6       68.99       56.53      8.32 o
  -8  16   6       37.62       48.75      7.70 o
  -7  16   6       64.22       78.03      8.54 o
  -6  16   6       39.36       22.23     19.23 o
  -5  16   6        3.80        4.68      5.98 o
  -4  16   6        0.01        4.29      5.52 o
  -3  16   6        3.31        5.65      5.75 o
  -2  16   6      149.44      174.21      9.17 o
  -1  16   6        1.99       -1.33      4.93 o
   0  16   6       30.51       25.49      5.74 o
   1  16   6       49.30       47.98      6.42 o
   2  16   6        5.79        3.06      4.97 o
   3  16   6       25.28       17.40      6.72 o
   4  16   6        3.31        7.43      5.89 o
   5  16   6       28.15       14.04      6.06 o
   6  16   6        0.45       -5.23      5.46 o
  -9  17   6        5.35        7.33      6.64 o
  -8  17   6        0.00        8.48      8.73 o
  -7  17   6       11.57       12.00     10.60 o
  -6  17   6      155.87      201.27     26.82 o
  -5  17   6       97.63      124.55     13.79 o
  -4  17   6       65.10       70.14     10.10 o
  -3  17   6       14.62       16.22      6.80 o
  -2  17   6        2.73        7.05      7.86 o
  -1  17   6        4.40        7.90      6.42 o
   0  17   6       33.48       46.39      6.84 o
   1  17   6        5.20       14.56      5.86 o
   2  17   6       37.45       36.83      6.56 o
   3  17   6        4.84       -1.70      5.87 o
   4  17   6        0.05        4.31      6.15 o
  -7  18   6        0.39        7.55      9.68 o
  -6  18   6       10.53       17.82     13.84 o
  -5  18   6      105.69      105.67     14.05 o
  -4  18   6       34.92       30.75     15.88 o
  -3  18   6       23.68       19.21      7.25 o
  -2  18   6       24.31       15.76      8.99 o
  -1  18   6       16.08       27.44      7.51 o
   0  18   6       63.10       75.11      8.97 o
   1  18   6       20.52       29.38     14.40 o
   2  18   6       29.14       19.55      7.24 o
 -17   0   7       63.57       50.16     11.66 o
 -15   0   7       72.53       69.83     11.31 o
 -13   0   7      275.66      230.34     11.66 o
 -11   0   7       43.27       24.90      5.00 o
  -9   0   7        0.11       -0.07      2.05 o
  -7   0   7     1633.71     1530.38     24.39 o
  -5   0   7      151.60      112.48      6.78 o
  -3   0   7       44.20       82.65      3.85 o
  -1   0   7     5146.26     5327.70     68.33 o
   1   0   7      154.46      110.23      3.17 o
   3   0   7     2799.19     2943.23     37.69 o
   5   0   7       48.33       45.50      3.05 o
   7   0   7      125.63      101.43      3.82 o
   9   0   7       17.73       17.27      2.38 o
  11   0   7        8.53        7.46      2.89 o
  13   0   7        4.83        0.96      5.29 o
 -18   1   7        5.85        3.25      6.45 o
 -17   1   7        0.20       -6.21      8.00 o
 -16   1   7       18.78       14.24      6.57 o
 -15   1   7       99.43      108.92      9.23 o
 -14   1   7      125.83      131.74     16.91 o
 -13   1   7       64.69       56.61      4.91 o
 -12   1   7        9.29       12.75      3.44 o
 -11   1   7      264.21      257.81      9.12 o
 -10   1   7       47.50       32.95      4.39 o
  -9   1   7      385.30      411.13      7.57 o
  -8   1   7      359.36      332.94     12.84 o
  -7   1   7      988.91      963.59     12.17 o
  -6   1   7      850.21      860.06     10.96 o
  -5   1   7     1226.64     1203.20     13.77 o
  -4   1   7        8.29        6.84      1.50 o
  -3   1   7      215.08      198.38      4.06 o
  -2   1   7       84.00       47.90      2.07 o
  -1   1   7      416.85      415.20     10.65 o
   0   1   7      765.62      800.08     10.14 o
   1   1   7      558.81      644.02      6.01 o
   2   1   7      372.60      375.40      6.25 o
   3   1   7       18.30        9.57      1.24 o
   4   1   7        8.66       13.35      1.23 o
   5   1   7       26.98       21.53      1.53 o
   6   1   7        8.82        8.70      1.75 o
   7   1   7      282.86      284.60      5.79 o
   8   1   7      110.94      122.49      4.51 o
   9   1   7      137.18      141.37      3.94 o
  10   1   7       19.05       22.88      2.07 o
  11   1   7        7.17        3.39      2.22 o
  12   1   7        6.05        2.91      2.73 o
  13   1   7       10.27       10.55      5.08 o
 -18   2   7       11.55       11.34      7.19 o
 -17   2   7        0.76       -3.19      5.53 o
 -16   2   7       26.72       29.33      7.02 o
 -15   2   7        2.54       -4.91      4.91 o
 -14   2   7      161.19      166.90      8.58 o
 -13   2   7        3.19        1.40      3.36 o
 -12   2   7      268.83      261.59     14.86 o
 -11   2   7      621.43      561.04     11.88 o
 -10   2   7       74.46       79.39      4.14 o
  -9   2   7        1.55        1.91      1.76 o
  -8   2   7      324.83      327.34      6.51 o
  -7   2   7       99.26       82.97      3.23 o
  -6   2   7       65.15       65.62      2.92 o
  -5   2   7        0.81       -0.47      1.35 o
  -4   2   7      391.33      436.28      6.69 o
  -3   2   7      625.54      712.03      8.30 o
  -2   2   7     3929.13     4257.81     39.55 o
  -1   2   7      130.83      119.76      3.08 o
   0   2   7      257.88      247.77      3.85 o
   1   2   7      211.78      183.10      4.05 o
   2   2   7     1474.00     1606.20     25.73 o
   3   2   7      109.49      106.89      2.80 o
   4   2   7       56.50       76.97      3.06 o
   5   2   7      220.89      210.31      6.01 o
   6   2   7      351.53      351.62      8.16 o
   7   2   7       73.03       66.62      4.54 o
   8   2   7      202.76      213.54      6.88 o
   9   2   7        0.35       -0.47      1.82 o
  10   2   7      173.13      179.16      4.26 o
  11   2   7        0.06       -0.07      2.11 o
  12   2   7      109.42      104.93      4.73 o
 -18   3   7       60.00       77.38     23.09 o
 -17   3   7        7.03        9.45      6.48 o
 -16   3   7       23.42       16.92      6.82 o
 -15   3   7        6.39       -0.43      6.08 o
 -14   3   7        9.87       11.67      4.88 o
 -13   3   7      112.96      113.06      7.91 o
 -12   3   7      376.02      353.89      9.73 o
 -11   3   7       35.91       34.14      3.99 o
 -10   3   7      407.60      410.60      8.70 o
  -9   3   7      446.72      417.14      9.04 o
  -8   3   7      152.10      159.73      4.81 o
  -7   3   7      242.30      227.04      5.30 o
  -6   3   7     1306.68     1321.37     15.32 o
  -5   3   7      212.53      207.63      4.67 o
  -4   3   7       76.02       76.49      3.11 o
  -3   3   7      148.13      174.84      3.77 o
  -2   3   7     2396.02     2396.70     21.91 o
  -1   3   7      305.95      316.07      5.14 o
   0   3   7      121.14      107.20      2.70 o
   1   3   7       39.57       42.58      1.68 o
   2   3   7       12.06       21.22      1.44 o
   3   3   7       20.69       20.31      1.47 o
   4   3   7        4.19        2.06      2.18 o
   5   3   7       39.83       43.53      3.55 o
   6   3   7        7.43        9.34      2.95 o
   7   3   7       72.79       82.85      6.26 o
   8   3   7       13.11       10.36      3.16 o
   9   3   7       74.73       74.68      4.85 o
  10   3   7        5.93        0.30      3.27 o
  11   3   7       47.87       48.91      2.86 o
  12   3   7       21.93       32.76      3.21 o
 -18   4   7       51.56       56.54      9.37 o
 -17   4   7       27.09       14.84      7.17 o
 -16   4   7        4.03        7.97      6.23 o
 -15   4   7        2.40       -0.75      6.00 o
 -14   4   7      331.68      345.55     12.09 o
 -13   4   7       17.20       18.99      4.75 o
 -12   4   7        9.36       10.39      3.66 o
 -11   4   7      106.00       92.05      5.40 o
 -10   4   7      339.60      376.29      9.45 o
  -9   4   7        1.14        2.18      1.94 o
  -8   4   7       17.94       17.10      2.31 o
  -7   4   7       38.52       37.79      3.14 o
  -6   4   7      445.34      467.55     13.00 o
  -5   4   7       89.67       74.46      3.03 o
  -4   4   7     2600.04     2749.33     27.45 o
  -3   4   7      372.82      366.47      5.63 o
  -2   4   7      274.81      273.64      4.65 o
  -1   4   7      808.46      856.21     11.41 o
   0   4   7      697.71      658.57      7.77 o
   1   4   7       12.31       14.27      1.40 o
   2   4   7      249.25      242.58      4.32 o
   3   4   7       48.54       64.71      3.10 o
   4   4   7     1532.74     1444.59     18.87 o
   5   4   7      318.11      301.81      8.60 o
   6   4   7     1077.03     1043.88     18.53 o
   7   4   7      563.92      560.77     12.49 o
   8   4   7       21.55       24.72      3.90 o
   9   4   7        7.72        2.70      3.31 o
  10   4   7       24.14       22.28      4.79 o
  11   4   7       14.54       11.57      2.69 o
  12   4   7       24.83       24.92      3.83 o
 -17   5   7        2.18       -3.87      6.31 o
 -16   5   7        0.62       -2.39      5.88 o
 -15   5   7       46.30       37.92      7.32 o
 -14   5   7        7.97        2.53      4.42 o
 -13   5   7        1.03       -3.95      3.95 o
 -12   5   7       25.94       21.37      4.52 o
 -11   5   7       38.86       41.79      4.35 o
 -10   5   7       15.26       13.53      3.48 o
  -9   5   7        1.10       -0.54      2.39 o
  -8   5   7        0.87       -1.35      1.78 o
  -7   5   7       81.34       79.85      3.54 o
  -6   5   7      201.18      226.94      4.91 o
  -5   5   7      151.82      149.09      4.41 o
  -4   5   7       40.24       35.04      2.42 o
  -3   5   7      671.92      642.40      8.26 o
  -2   5   7      992.07      980.69     12.90 o
  -1   5   7     1063.67     1027.66     13.45 o
   0   5   7       71.66       65.08      2.62 o
   1   5   7      125.58      153.83      3.49 o
   2   5   7      286.26      282.37      4.44 o
   3   5   7       24.57       27.26      2.22 o
   4   5   7     1501.53     1481.49     17.25 o
   5   5   7        0.08        1.82      4.60 o
   6   5   7       37.02       37.69      4.27 o
   7   5   7      280.94      283.18     11.52 o
   8   5   7       24.39       21.08      3.99 o
   9   5   7       30.67       22.02      4.99 o
  10   5   7       20.78       20.62      5.07 o
  11   5   7        8.07        8.76      4.87 o
  12   5   7        2.87        9.79      3.06 o
 -17   6   7       39.03       31.30      8.27 o
 -16   6   7        0.98       -1.90      7.19 o
 -15   6   7       20.07       25.00      7.10 o
 -14   6   7        2.95        7.27      4.90 o
 -13   6   7       13.25        0.93      4.33 o
 -12   6   7        2.53        2.84      3.38 o
 -11   6   7      433.96      423.45     13.81 o
 -10   6   7        0.00        0.35      2.93 o
  -9   6   7       32.15       23.86      4.57 o
  -8   6   7      550.43      500.68      8.78 o
  -7   6   7       21.26       14.88      3.33 o
  -6   6   7      964.78      930.74     11.46 o
  -5   6   7        0.17       -1.50      1.50 o
  -4   6   7       46.62       36.41      3.84 o
  -3   6   7      216.38      266.06      5.18 o
  -2   6   7        1.43        5.89      1.65 o
  -1   6   7      372.69      349.99     10.58 o
   0   6   7       88.04       81.21      3.66 o
   1   6   7      318.07      318.21      5.02 o
   2   6   7       48.77       51.06      2.91 o
   3   6   7      117.66      110.85      3.93 o
   4   6   7       78.84       79.04      4.13 o
   5   6   7        3.84        2.65      2.45 o
   6   6   7      418.13      436.42     11.61 o
   7   6   7      237.14      240.90     10.73 o
   8   6   7        3.36        4.87      9.84 o
   9   6   7       58.66       58.06     11.24 o
  10   6   7        8.92       -0.29      4.66 o
  11   6   7       19.59       22.13      3.42 o
  12   6   7       63.39       59.88      4.43 o
 -17   7   7        0.52       -7.46     11.14 o
 -16   7   7        8.73       -3.54      6.25 o
 -15   7   7       28.03       45.90      8.18 o
 -14   7   7       37.28       38.18      6.66 o
 -13   7   7        0.87       -1.18      4.44 o
 -12   7   7       28.57       39.03      5.55 o
 -11   7   7       13.31       15.59      3.86 o
 -10   7   7       54.01       50.73      4.62 o
  -9   7   7      465.14      429.89     13.07 o
  -8   7   7        8.40       19.69      3.31 o
  -7   7   7       11.54       15.04      2.61 o
  -6   7   7       33.50       38.94      2.54 o
  -5   7   7      329.37      325.93      5.77 o
  -4   7   7        7.66        9.52      1.80 o
  -3   7   7       47.11       39.91      2.35 o
  -2   7   7      417.49      441.43      7.45 o
  -1   7   7       22.28       14.59      1.88 o
   0   7   7      661.49      665.32      8.45 o
   1   7   7       71.00       75.91      5.01 o
   2   7   7      545.85      595.94      8.87 o
   3   7   7       78.57       90.31      4.78 o
   4   7   7       79.11       79.74      3.47 o
   5   7   7       10.02       13.42      3.11 o
   6   7   7       31.83       31.44      3.53 o
   7   7   7      224.08      218.52     11.78 o
   8   7   7      312.54      295.90     33.69 o
   9   7   7        3.07        0.47      4.69 o
  10   7   7       16.64       12.08      4.28 o
  11   7   7       22.53       12.10      5.91 o
 -16   8   7        2.85        5.26      7.08 o
 -15   8   7        0.19       -0.41      7.92 o
 -14   8   7       20.47       16.95      5.55 o
 -13   8   7       11.97        3.49      4.62 o
 -12   8   7        0.12       -2.18      4.29 o
 -11   8   7       44.11       38.47      7.34 o
 -10   8   7        0.50       -0.22      4.00 o
  -9   8   7       22.69       12.09      3.67 o
  -8   8   7      690.21      650.48     12.00 o
  -7   8   7       45.54       40.72      3.85 o
  -6   8   7      186.09      160.93      5.37 o
  -5   8   7        1.12       -1.74      1.74 o
  -4   8   7      186.59      208.65      4.73 o
  -3   8   7      271.35      274.89      5.61 o
  -2   8   7      157.90      130.21      4.10 o
  -1   8   7       12.86       13.69      1.90 o
   0   8   7     1075.01     1076.13     12.65 o
   1   8   7     1723.67     1709.76     17.84 o
   2   8   7      276.36      247.41      5.74 o
   3   8   7      461.93      440.80      7.24 o
   4   8   7       25.94       14.41      2.26 o
   5   8   7       11.09       16.16      2.95 o
   6   8   7        4.46        2.58      2.23 o
   7   8   7      553.76      530.77     10.19 o
   8   8   7       43.81       46.77      3.96 o
   9   8   7        6.20        6.09      3.00 o
  10   8   7       81.63       84.45      8.87 o
  11   8   7       57.43       60.35      6.40 o
 -16   9   7        2.47        0.84      6.55 o
 -15   9   7        0.08        9.16      6.94 o
 -14   9   7        0.02        6.77      5.57 o
 -13   9   7        9.80       12.65      5.27 o
 -12   9   7       39.18       43.37      9.04 o
 -11   9   7       32.62       28.47      5.29 o
 -10   9   7       36.07       18.91      4.10 o
  -9   9   7       91.94       80.40      7.27 o
  -8   9   7      324.91      294.06      8.11 o
  -7   9   7      244.22      258.23      7.03 o
  -6   9   7      731.66      652.15     10.87 o
  -5   9   7      156.23      150.99      4.89 o
  -4   9   7       15.68       20.92      2.47 o
  -3   9   7       15.91        9.35      2.20 o
  -2   9   7      391.02      389.69      6.89 o
  -1   9   7       18.05       21.64      3.19 o
   0   9   7       46.25       45.85      3.16 o
   1   9   7      121.37      112.16      4.27 o
   2   9   7      347.65      331.27      6.75 o
   3   9   7       21.69       17.82      2.45 o
   4   9   7      360.49      349.14      7.27 o
   5   9   7       35.55       26.25      2.78 o
   6   9   7      123.13      120.56      4.45 o
   7   9   7        0.01        3.99      2.30 o
   8   9   7      153.16      163.82      5.72 o
   9   9   7        0.89        2.38      4.63 o
  10   9   7       23.36       15.88      7.29 o
  11   9   7       18.32       12.02      4.19 o
 -16  10   7        8.66       14.88      9.18 o
 -15  10   7       26.63       27.83      8.16 o
 -14  10   7      149.27      185.46     12.72 o
 -13  10   7        1.99        5.77      5.24 o
 -12  10   7        0.33       -2.14      5.91 o
 -11  10   7        2.69        3.00      4.61 o
 -10  10   7      107.39      113.86      7.16 o
  -9  10   7       85.61       82.20      7.04 o
  -8  10   7       73.74       73.00      4.78 o
  -7  10   7      112.21      107.55      4.98 o
  -6  10   7       16.92       22.84      3.47 o
  -5  10   7      358.45      335.55      7.86 o
  -4  10   7      608.87      557.15     10.94 o
  -3  10   7        9.51        9.38      2.88 o
  -2  10   7      192.97      199.42      5.44 o
  -1  10   7      237.94      263.88      6.64 o
   0  10   7       49.89       44.53      3.37 o
   1  10   7       73.39       67.70      3.73 o
   2  10   7      357.00      357.79      7.40 o
   3  10   7        3.72        5.27      2.47 o
   4  10   7        0.77        1.62      2.58 o
   5  10   7        1.36       -1.11      2.50 o
   6  10   7      416.82      410.40      8.38 o
   7  10   7       20.75       14.18      2.84 o
   8  10   7       11.93        8.93      2.75 o
   9  10   7        9.18        7.68      3.26 o
  10  10   7      299.44      311.22      9.79 o
 -15  11   7       66.42       78.40     10.30 o
 -14  11   7       22.41       20.34      7.68 o
 -13  11   7        1.81        1.46      5.52 o
 -12  11   7       31.08       47.68      6.92 o
 -11  11   7        0.39       -1.30      4.63 o
 -10  11   7       93.39       95.69      7.58 o
  -9  11   7      330.18      316.14     13.10 o
  -8  11   7       50.43       64.11      5.49 o
  -7  11   7       81.75       61.44      5.36 o
  -6  11   7       21.08       23.11      3.91 o
  -5  11   7       17.75       13.85      3.68 o
  -4  11   7        9.47        8.23      3.52 o
  -3  11   7        2.68       -3.05      3.05 o
  -2  11   7     1036.94     1012.32     16.09 o
  -1  11   7      146.26      141.35      5.92 o
   0  11   7       29.95       31.17      3.30 o
   1  11   7       14.73       12.44      2.91 o
   2  11   7      424.57      433.21      8.60 o
   3  11   7      196.69      191.35      6.35 o
   4  11   7      105.93       98.07      4.75 o
   5  11   7      240.62      256.90      7.16 o
   6  11   7      108.68       99.82      4.85 o
   7  11   7        0.74        1.76      2.85 o
   8  11   7       48.58       62.24      4.43 o
   9  11   7       29.21       34.85      4.42 o
  10  11   7       31.89       35.28      7.75 o
 -14  12   7        3.22       10.12      7.33 o
 -13  12   7        4.92       -0.91      5.52 o
 -12  12   7        0.01        1.70      5.39 o
 -11  12   7      102.56      111.35      8.59 o
 -10  12   7       71.95       89.21      7.72 o
  -9  12   7       38.95       30.73      5.07 o
  -8  12   7       64.65       54.08      5.39 o
  -7  12   7       14.37       17.47      4.31 o
  -6  12   7      188.49      194.90      7.45 o
  -5  12   7       82.06       79.42      5.26 o
  -4  12   7      127.79      141.92      6.21 o
  -3  12   7        0.09        0.44      3.84 o
  -2  12   7       23.27       19.38      4.38 o
  -1  12   7       76.78       81.59      5.76 o
   0  12   7       47.01       44.60      5.09 o
   1  12   7       60.20       63.44      4.67 o
   2  12   7       16.52       17.53      3.73 o
   3  12   7       34.39       31.91      4.49 o
   4  12   7       13.24        8.19      3.74 o
   5  12   7       16.19        7.28      3.97 o
   6  12   7        9.57        5.22      3.81 o
   7  12   7        1.30        0.30      3.75 o
   8  12   7       40.61       44.98      5.60 o
   9  12   7       15.57       18.70      6.38 o
 -13  13   7        3.39       -4.22      5.72 o
 -12  13   7        7.50        0.27      5.86 o
 -11  13   7       66.45       75.11      8.17 o
 -10  13   7       57.96       60.93     10.73 o
  -9  13   7       26.78       18.09      5.58 o
  -8  13   7       15.45        8.65      4.26 o
  -7  13   7        8.91       10.19      4.23 o
  -6  13   7        0.62       -0.33      3.73 o
  -5  13   7      100.09      100.00      5.79 o
  -4  13   7        1.02       -4.77      5.71 o
  -3  13   7       12.07        8.18      4.29 o
  -2  13   7       77.89       77.37      6.41 o
  -1  13   7      238.85      246.02      9.40 o
   0  13   7      162.99      166.26      7.79 o
   1  13   7       52.29       41.49      5.25 o
   2  13   7        5.95        1.99      4.02 o
   3  13   7       42.40       33.78      5.74 o
   4  13   7       53.62       56.76      6.41 o
   5  13   7       48.20       40.71      5.97 o
   6  13   7        3.92       -4.37      4.37 o
   7  13   7        6.42       -4.32      4.32 o
   8  13   7       42.46       41.77     12.69 o
 -13  14   7        0.00        5.33      7.50 o
 -12  14   7        5.69        4.07      6.40 o
 -11  14   7       72.97       65.30      8.13 o
 -10  14   7       79.05       83.06      8.37 o
  -9  14   7       48.56       38.69      7.05 o
  -8  14   7        7.18        9.18      5.35 o
  -7  14   7        0.69       -0.72      4.13 o
  -6  14   7        0.93        6.02      4.36 o
  -5  14   7       72.35       75.12      7.60 o
  -4  14   7       24.46       15.66      4.83 o
  -3  14   7       19.54       20.39      5.02 o
  -2  14   7      135.78      131.81      7.72 o
  -1  14   7        0.88        0.34      4.29 o
   0  14   7      104.05      112.52      9.29 o
   1  14   7        9.32        5.49      4.62 o
   2  14   7       17.41        8.95      4.63 o
   3  14   7        7.39        5.71      5.10 o
   4  14   7       18.41       12.89      5.58 o
   5  14   7        1.20       -3.18      4.66 o
   6  14   7       55.71       55.98      6.81 o
   7  14   7       40.66       36.06      6.25 o
 -12  15   7        2.62       11.88      8.75 o
 -11  15   7       24.36       19.45      7.27 o
 -10  15   7        4.94        6.74      6.52 o
  -9  15   7       28.56       38.76      7.31 o
  -8  15   7        0.24       -1.01      5.63 o
  -7  15   7       34.38       34.13      6.71 o
  -6  15   7       13.63       14.71      6.64 o
  -5  15   7       69.78       45.04      7.00 o
  -4  15   7       22.22       27.76      6.61 o
  -3  15   7      162.11      158.39      9.79 o
  -2  15   7       41.26       44.24      6.19 o
  -1  15   7       99.62       99.34      7.26 o
   0  15   7        0.06       -2.45      4.63 o
   1  15   7       47.39       52.41      6.17 o
   2  15   7       15.77       17.27      6.13 o
   3  15   7       69.55       53.94      7.30 o
   4  15   7       45.25       27.57      7.26 o
   5  15   7        3.32       -5.18      5.18 o
   6  15   7        0.65       -1.92      5.41 o
 -10  16   7       18.79       17.94      7.30 o
  -9  16   7       29.11       34.63      9.36 o
  -8  16   7       19.16       15.78      9.03 o
  -7  16   7       12.03        5.90      8.69 o
  -6  16   7       65.68       64.96      8.13 o
  -5  16   7       20.76       18.93      6.74 o
  -4  16   7       46.97       66.96     13.60 o
  -3  16   7        5.74       -4.09      5.48 o
  -2  16   7       46.13       37.22     11.27 o
  -1  16   7       20.53       29.14      5.92 o
   0  16   7      272.49      286.20     11.65 o
   1  16   7        3.36       -1.02      5.10 o
   2  16   7       44.64       50.65     10.26 o
   3  16   7       47.59       55.53      7.48 o
   4  16   7       23.47       21.34      8.99 o
   5  16   7       81.85       97.87     10.56 o
  -9  17   7       56.41       79.73     12.21 o
  -8  17   7       98.12      126.30     16.72 o
  -7  17   7       18.03       25.39     10.00 o
  -6  17   7       62.77       86.22     12.24 o
  -5  17   7        1.90        8.58      6.51 o
  -4  17   7       21.67       32.30      7.57 o
  -3  17   7       10.51       16.88      7.11 o
  -2  17   7       61.82       66.98      8.35 o
  -1  17   7        2.57        1.32      5.28 o
   0  17   7       53.23       59.29      7.25 o
   1  17   7       25.03       19.13      6.29 o
   2  17   7       84.35       75.65      8.73 o
   3  17   7        3.41        2.11      6.13 o
  -6  18   7        0.95       -1.11      9.86 o
  -5  18   7        1.69        5.62      8.92 o
  -4  18   7       12.15       17.55     10.16 o
  -3  18   7        0.97        1.21      6.47 o
  -2  18   7        0.92       -3.91      6.33 o
  -1  18   7       22.60       22.13      7.67 o
   0  18   7        4.35        6.56      6.55 o
   1  18   7        5.80        2.18     12.56 o
 -18   0   8        0.33       -8.63      8.63 o
 -16   0   8      233.69      223.45     18.87 o
 -14   0   8      512.75      567.52     19.15 o
 -12   0   8       60.14       59.26      7.13 o
 -10   0   8      116.75       77.99      5.33 o
  -8   0   8      559.78      521.13     12.16 o
  -6   0   8      765.55      747.62     15.01 o
  -4   0   8     3113.21     3156.69     43.67 o
  -2   0   8     2142.29     2084.19     38.19 o
   0   0   8     3771.89     3751.59     50.17 o
   2   0   8     1162.09     1081.64     15.62 o
   4   0   8      115.38       95.83      3.58 o
   6   0   8      941.66      916.98     14.09 o
   8   0   8       19.49       13.56      2.53 o
  10   0   8       69.41       71.48      4.15 o
  12   0   8       34.06       45.09      6.62 o
 -18   1   8        1.22        2.18      7.88 o
 -17   1   8        5.89       -5.18      6.14 o
 -16   1   8        9.26        1.25      9.01 o
 -15   1   8        3.81       -5.22      5.22 o
 -14   1   8      397.85      401.55     11.44 o
 -13   1   8       50.15       49.64      5.01 o
 -12   1   8     1076.18     1030.54     17.97 o
 -11   1   8       77.73       80.77      5.17 o
 -10   1   8      154.30      133.83      7.46 o
  -9   1   8      556.03      523.28      9.71 o
  -8   1   8       78.74       66.33      3.28 o
  -7   1   8      101.82       99.47      3.63 o
  -6   1   8        8.56        8.31      1.88 o
  -5   1   8       13.39        7.48      1.71 o
  -4   1   8     1609.30     1680.23     18.04 o
  -3   1   8       33.60       32.75      2.17 o
  -2   1   8      853.15      878.44     10.41 o
  -1   1   8       80.95       65.74      2.63 o
   0   1   8        2.06        1.35      1.22 o
   1   1   8      261.04      256.86      3.75 o
   2   1   8      454.91      447.21      5.88 o
   3   1   8       40.99       44.78      2.04 o
   4   1   8       27.13       20.76      2.19 o
   5   1   8        7.43        9.41      1.83 o
   6   1   8      866.86      823.94     15.24 o
   7   1   8        3.66        0.63      1.92 o
   8   1   8      200.05      191.94      5.05 o
   9   1   8        8.20        5.41      1.67 o
  10   1   8       77.57       71.92      3.69 o
  11   1   8       26.03       25.76      2.85 o
  12   1   8       16.25       13.05      3.52 o
 -18   2   8       14.03       22.45     11.60 o
 -17   2   8      147.47      140.79     16.36 o
 -16   2   8      169.10      179.96     11.89 o
 -15   2   8       48.73       50.44      7.79 o
 -14   2   8      718.16      707.23     17.44 o
 -13   2   8      254.78      245.09      8.78 o
 -12   2   8       65.69       64.12      5.17 o
 -11   2   8       92.61       93.75      5.39 o
 -10   2   8        0.10        0.33      2.16 o
  -9   2   8       45.45       37.86      3.25 o
  -8   2   8       64.66       70.45      3.37 o
  -7   2   8      639.33      629.47      9.44 o
  -6   2   8      792.67      810.07     10.88 o
  -5   2   8      162.10      146.01      4.07 o
  -4   2   8      971.50      957.02     11.71 o
  -3   2   8     2043.40     2146.29     21.90 o
  -2   2   8      484.78      530.34      7.37 o
  -1   2   8      626.53      528.78      7.99 o
   0   2   8      123.89       81.42      2.50 o
   1   2   8      931.49      852.16      8.97 o
   2   2   8      201.79      204.61      3.30 o
   3   2   8        0.04       -1.17      1.17 o
   4   2   8      454.78      408.18      6.17 o
   5   2   8        0.10       -0.97      1.65 o
   6   2   8      802.08      809.24     14.47 o
   7   2   8        5.96        2.02      2.79 o
   8   2   8       40.77       34.46      3.73 o
   9   2   8       23.30       25.35      3.71 o
  10   2   8        9.43       10.14      2.11 o
  11   2   8       82.78       82.87      3.99 o
  12   2   8        2.94        6.67      2.72 o
 -18   3   8        9.45        9.61      7.35 o
 -17   3   8        4.25       15.82      7.16 o
 -16   3   8        2.02        0.45     12.08 o
 -15   3   8        0.68        9.79      7.02 o
 -14   3   8        4.16        4.05      4.68 o
 -13   3   8        1.92        2.62      3.59 o
 -12   3   8        0.62       -3.12      3.12 o
 -11   3   8      342.03      361.23      9.63 o
 -10   3   8      399.45      360.39     10.23 o
  -9   3   8      602.03      609.54     10.85 o
  -8   3   8       27.15       21.24      2.55 o
  -7   3   8      511.61      470.00      8.02 o
  -6   3   8      224.35      253.38      5.58 o
  -5   3   8      615.16      604.71      8.86 o
  -4   3   8      185.73      193.89      4.25 o
  -3   3   8       72.24       97.38      3.02 o
  -2   3   8       97.58       77.64      2.90 o
  -1   3   8       45.32       39.37      2.19 o
   0   3   8      786.36      822.94      9.15 o
   1   3   8       61.39       53.57      2.16 o
   2   3   8      139.60      137.98      3.25 o
   3   3   8     1117.97     1080.84     19.25 o
   4   3   8      360.10      362.63      7.11 o
   5   3   8      593.93      592.92     12.17 o
   6   3   8       41.65       51.64      5.21 o
   7   3   8       15.15        4.24      4.97 o
   8   3   8        8.12        8.38      4.37 o
   9   3   8        2.59        5.44      3.76 o
  10   3   8       13.07        7.81      4.18 o
  11   3   8        0.00       -0.54      2.16 o
  12   3   8        0.71        3.33      2.57 o
 -18   4   8      117.68      143.19     12.08 o
 -17   4   8      164.03      167.85     12.31 o
 -16   4   8        0.00        2.78      6.06 o
 -15   4   8        5.86       10.25      8.47 o
 -14   4   8       34.05       38.87      5.79 o
 -13   4   8       15.25       12.88      4.01 o
 -12   4   8      374.30      346.93     10.02 o
 -11   4   8        0.08       -3.38      3.38 o
 -10   4   8      215.21      213.34      7.48 o
  -9   4   8      221.91      213.45      5.87 o
  -8   4   8      249.19      229.08      6.40 o
  -7   4   8        9.46        6.52      2.12 o
  -6   4   8       25.30       25.34      2.38 o
  -5   4   8      610.75      612.97      9.57 o
  -4   4   8        6.60        1.00      1.45 o
  -3   4   8      752.05      746.76      9.12 o
  -2   4   8        8.22        3.92      1.57 o
  -1   4   8       21.70       23.05      1.80 o
   0   4   8      164.50      153.96      4.36 o
   1   4   8       63.55       63.00      2.44 o
   2   4   8       66.98       56.62      2.82 o
   3   4   8      208.35      207.02      4.59 o
   4   4   8       69.59       73.77      4.37 o
   5   4   8       49.98       55.61      4.28 o
   6   4   8       18.69       19.61      3.52 o
   7   4   8       18.28       18.58      3.63 o
   8   4   8       49.04       42.48      4.46 o
   9   4   8        0.19        0.99      3.95 o
  10   4   8       14.69        7.87      5.04 o
  11   4   8       72.53       88.97      5.94 o
 -17   5   8        8.32       11.44     13.67 o
 -16   5   8        3.08        4.95      6.23 o
 -15   5   8       30.88       40.50      7.70 o
 -14   5   8       42.60       35.68      5.94 o
 -13   5   8       19.22        9.84      4.14 o
 -12   5   8        0.22       -2.42      3.43 o
 -11   5   8        2.16        3.59      3.33 o
 -10   5   8      126.29      114.87      6.75 o
  -9   5   8      964.80      896.56     14.28 o
  -8   5   8     1183.24     1134.09     16.32 o
  -7   5   8      472.99      506.23      7.98 o
  -6   5   8     1573.36     1515.17     17.76 o
  -5   5   8        0.44        1.54      1.46 o
  -4   5   8       21.75       20.10      2.19 o
  -3   5   8       68.35       77.31      2.88 o
  -2   5   8      480.57      466.26      7.27 o
  -1   5   8       21.72       27.51      2.01 o
   0   5   8       53.93       54.08      2.39 o
   1   5   8       65.29       56.97      2.39 o
   2   5   8     1302.41     1326.98     13.47 o
   3   5   8     1002.54     1042.50     15.48 o
   4   5   8      731.22      735.97     17.68 o
   5   5   8      846.35      830.49     24.98 o
   6   5   8        7.66        3.03      3.91 o
   7   5   8       54.68       44.89      4.63 o
   8   5   8        2.29       -2.36      5.37 o
   9   5   8        0.19       -3.94      3.94 o
  10   5   8        4.15       -0.83      4.24 o
  11   5   8      123.22      125.91      8.59 o
 -17   6   8       48.72       57.21     16.26 o
 -16   6   8       20.97       19.12      7.06 o
 -15   6   8        4.08       -2.10      9.64 o
 -14   6   8       69.61       78.97      8.71 o
 -13   6   8        6.47        6.61      5.98 o
 -12   6   8       25.19       16.03      4.17 o
 -11   6   8       17.25        9.14      3.65 o
 -10   6   8      393.04      410.25     10.81 o
  -9   6   8      275.67      293.22      7.90 o
  -8   6   8      365.17      309.08      7.94 o
  -7   6   8      347.81      327.74      7.06 o
  -6   6   8     1462.02     1462.64     15.14 o
  -5   6   8        0.08        2.17      1.92 o
  -4   6   8     1484.08     1510.88     16.20 o
  -3   6   8        0.97       -1.57      1.57 o
  -2   6   8      191.65      186.85      4.65 o
  -1   6   8       28.29       26.55      2.77 o
   0   6   8     1170.56     1069.68     13.23 o
   1   6   8      316.58      313.85      7.85 o
   2   6   8      175.41      161.64      5.00 o
   3   6   8      203.57      213.80      5.98 o
   4   6   8        8.85       10.36      2.50 o
   5   6   8       12.50        9.09      2.37 o
   6   6   8       71.94       61.86      6.30 o
   7   6   8        2.69        1.30      4.26 o
   8   6   8        3.80        8.79      4.68 o
   9   6   8       80.53       78.65      7.50 o
  10   6   8       28.81       19.17      5.69 o
  11   6   8       33.69       37.72      6.79 o
 -17   7   8        0.39      -12.40     13.98 o
 -16   7   8       18.25       32.69      8.92 o
 -15   7   8       11.34       21.79      7.02 o
 -14   7   8        4.40        1.39      7.73 o
 -13   7   8        1.62       -2.97      4.30 o
 -12   7   8      377.49      379.32     10.85 o
 -11   7   8       38.68       31.31      4.43 o
 -10   7   8        9.20       10.72      4.18 o
  -9   7   8        1.70       -2.71      2.71 o
  -8   7   8      704.53      673.43     12.11 o
  -7   7   8        0.48       -2.25      2.25 o
  -6   7   8      262.45      231.96      6.44 o
  -5   7   8      237.83      231.93      5.62 o
  -4   7   8      429.13      415.60      6.61 o
  -3   7   8      877.94      900.98     11.17 o
  -2   7   8      211.48      213.77      4.88 o
  -1   7   8      429.22      401.96      8.07 o
   0   7   8      210.32      211.62      5.47 o
   1   7   8       66.23       59.25      3.24 o
   2   7   8        9.52        6.34      2.17 o
   3   7   8      138.62      134.79      4.94 o
   4   7   8        4.19        1.18      2.17 o
   5   7   8       85.31       72.43      4.44 o
   6   7   8        7.42       12.44      2.93 o
   7   7   8      208.89      212.21     11.50 o
   8   7   8        1.31       10.41      8.15 o
   9   7   8       51.89       65.14      7.38 o
  10   7   8       70.53       82.08     11.50 o
  11   7   8       39.90       38.99      7.08 o
 -16   8   8       50.83       66.29      9.76 o
 -15   8   8       36.11       61.70     13.94 o
 -14   8   8       31.75       24.26      5.82 o
 -13   8   8        6.32        1.46      4.66 o
 -12   8   8       71.68       86.19      7.24 o
 -11   8   8       13.75       19.73      4.22 o
 -10   8   8       14.79       25.32      7.20 o
  -9   8   8       20.33       17.78      3.92 o
  -8   8   8        4.55       -0.17      2.98 o
  -7   8   8       73.90       86.97      4.44 o
  -6   8   8       14.23       16.96      2.63 o
  -5   8   8        3.65        1.12      2.12 o
  -4   8   8      307.49      289.23      6.09 o
  -3   8   8        0.85        2.18      1.97 o
  -2   8   8       22.06       27.97      2.44 o
  -1   8   8       32.75       29.27      2.74 o
   0   8   8      622.62      607.13     13.35 o
   1   8   8       81.16       78.49      4.07 o
   2   8   8      259.58      257.18      6.54 o
   3   8   8        4.29        4.16      2.58 o
   4   8   8       13.01        6.13      2.63 o
   5   8   8        1.47        2.28      2.51 o
   6   8   8      222.96      200.99      6.20 o
   7   8   8      149.19      148.59     13.24 o
   8   8   8       36.98       37.52      8.64 o
   9   8   8       62.40       63.29      6.26 o
  10   8   8        0.11       -2.90      2.90 o
 -16   9   8        3.14        5.69      6.96 o
 -15   9   8        0.92        4.12      6.98 o
 -14   9   8        0.16       -4.73      4.73 o
 -13   9   8        8.07        4.84      5.14 o
 -12   9   8       15.78       26.46      5.73 o
 -11   9   8      182.70      171.23      7.90 o
 -10   9   8       88.18       80.87      5.83 o
  -9   9   8       17.16       21.51      4.12 o
  -8   9   8       61.41       78.51      4.53 o
  -7   9   8       11.71       15.78      3.44 o
  -6   9   8       22.00       10.73      3.25 o
  -5   9   8       10.22       12.60      2.94 o
  -4   9   8      139.92      140.08      5.06 o
  -3   9   8      271.89      258.30      6.04 o
  -2   9   8      749.09      752.05     11.43 o
  -1   9   8       55.06       47.51      3.34 o
   0   9   8       40.30       43.36      3.25 o
   1   9   8      256.59      236.51      5.94 o
   2   9   8       45.41       29.48      2.82 o
   3   9   8      172.82      170.21      5.37 o
   4   9   8       50.00       36.59      3.05 o
   5   9   8      117.07      115.28      4.46 o
   6   9   8       23.82       27.24      2.99 o
   7   9   8       84.44       95.66      5.37 o
   8   9   8        0.17        5.59      2.63 o
   9   9   8      489.22      479.26     21.57 o
  10   9   8       38.20       36.40      4.57 o
 -15  10   8       11.36       14.17      7.96 o
 -14  10   8       24.78       35.32      6.85 o
 -13  10   8      160.40      173.30      9.95 o
 -12  10   8        1.45       -5.01      5.04 o
 -11  10   8       17.78       16.13      5.20 o
 -10  10   8      118.19      124.36      7.02 o
  -9  10   8       72.85       80.62      5.87 o
  -8  10   8      358.70      363.23     10.50 o
  -7  10   8        1.10       -1.79      3.06 o
  -6  10   8      179.40      149.74      6.46 o
  -5  10   8      460.97      458.26     10.11 o
  -4  10   8      375.07      333.97      9.46 o
  -3  10   8       39.73       35.45      4.75 o
  -2  10   8       43.69       41.06      4.15 o
  -1  10   8       10.05        6.76      2.60 o
   0  10   8      337.74      319.82      7.25 o
   1  10   8      205.23      203.56      5.88 o
   2  10   8       40.93       36.68      3.52 o
   3  10   8       11.69       13.28      2.87 o
   4  10   8       12.74       10.96      2.84 o
   5  10   8       43.87       40.76      3.51 o
   6  10   8        2.14       -0.24      2.54 o
   7  10   8      101.92      115.93      6.17 o
   8  10   8       18.75       15.14      3.44 o
   9  10   8        7.51        6.44      3.53 o
 -15  11   8        1.44        4.61      7.48 o
 -14  11   8       23.59       31.35      7.18 o
 -13  11   8        0.72        5.60      5.69 o
 -12  11   8        0.21        2.29      5.20 o
 -11  11   8        0.96        1.56      4.94 o
 -10  11   8        2.14        9.68      4.30 o
  -9  11   8        4.16        0.91      3.87 o
  -8  11   8       42.88       38.02      4.88 o
  -7  11   8       20.49       24.36      4.00 o
  -6  11   8        1.92        1.89      4.15 o
  -5  11   8       61.78       65.22      4.80 o
  -4  11   8      173.40      161.18      6.39 o
  -3  11   8        6.73        1.39      3.77 o
  -2  11   8       72.07       67.79      5.31 o
  -1  11   8       27.75       22.64      3.74 o
   0  11   8       14.80       11.42      3.37 o
   1  11   8        0.69       -2.67      2.67 o
   2  11   8        7.66        7.13      2.96 o
   3  11   8      152.02      154.30      5.91 o
   4  11   8        2.91       -3.38      3.38 o
   5  11   8       28.00       23.92      3.45 o
   6  11   8        2.28        3.92      2.95 o
   7  11   8       11.79       11.74      3.23 o
   8  11   8        1.36       -1.78      3.29 o
   9  11   8      120.27      113.61      8.37 o
 -14  12   8        4.06       14.98      6.71 o
 -13  12   8      124.19      106.29     14.95 o
 -12  12   8       83.64       80.45      8.04 o
 -11  12   8       31.86       27.78      6.20 o
 -10  12   8      291.22      298.74     12.51 o
  -9  12   8       18.69       20.39      5.75 o
  -8  12   8        2.90        1.82      3.87 o
  -7  12   8       61.83       65.17      5.71 o
  -6  12   8      217.41      216.55      8.00 o
  -5  12   8      315.16      321.47     10.59 o
  -4  12   8      100.73       89.45      6.30 o
  -3  12   8       88.07       68.43      5.81 o
  -2  12   8       41.02       54.76      5.35 o
  -1  12   8        7.83        3.77      4.02 o
   0  12   8      116.33      117.10      6.62 o
   1  12   8        4.99        3.81      3.96 o
   2  12   8       97.43       86.98      5.97 o
   3  12   8      355.47      351.49     10.27 o
   4  12   8       31.51       22.13      4.38 o
   5  12   8      222.25      234.89      8.69 o
   6  12   8       33.36       27.34      4.64 o
   7  12   8       15.18       17.38      5.65 o
   8  12   8       13.21        5.03      6.02 o
 -13  13   8        9.63        5.45     11.04 o
 -12  13   8       24.20       20.15      9.19 o
 -11  13   8       11.12        6.78      6.21 o
 -10  13   8        8.24        0.90      5.29 o
  -9  13   8        7.36        2.86      4.49 o
  -8  13   8       13.04       16.78      5.06 o
  -7  13   8       15.56        6.88      5.75 o
  -6  13   8       50.52       56.87      6.77 o
  -5  13   8        0.69        1.22      4.19 o
  -4  13   8       55.92       58.61      5.94 o
  -3  13   8        0.00       -1.68      4.07 o
  -2  13   8      107.68      108.60      6.94 o
  -1  13   8      146.46      146.45      7.60 o
   0  13   8        0.00       -1.52      4.01 o
   1  13   8       22.60       13.40      4.52 o
   2  13   8       56.95       58.70      6.60 o
   3  13   8        0.22        0.59      5.37 o
   4  13   8       20.17       33.04      5.78 o
   5  13   8       35.68       39.05      5.98 o
   6  13   8        0.09       -2.12      4.60 o
   7  13   8        0.40        1.32      4.66 o
 -12  14   8      111.65      113.02     14.84 o
 -11  14   8        1.26        0.62      6.13 o
 -10  14   8      187.94      205.22     15.80 o
  -9  14   8       11.16       12.81      5.97 o
  -8  14   8        5.22        6.70      4.72 o
  -7  14   8        0.23       -5.01      5.01 o
  -6  14   8       22.98       24.98      5.89 o
  -5  14   8       99.28      105.64      8.48 o
  -4  14   8       32.82       32.64      8.11 o
  -3  14   8       32.43       31.75      5.47 o
  -2  14   8        5.68        1.74      4.65 o
  -1  14   8       97.38      116.35      7.40 o
   0  14   8       95.08       98.28      7.06 o
   1  14   8        0.01       -4.62      4.82 o
   2  14   8       40.39       22.91      5.96 o
   3  14   8       33.04       30.24      6.31 o
   4  14   8        2.14       -4.71      4.71 o
   5  14   8       69.61       72.28      7.16 o
   6  14   8        9.08       -2.74      4.93 o
 -11  15   8        0.20       -1.03      5.98 o
 -10  15   8        2.13        3.59      6.38 o
  -9  15   8       47.71       49.64     10.14 o
  -8  15   8        0.14        6.93      8.13 o
  -7  15   8       54.85       57.13      7.89 o
  -6  15   8       55.31       49.14      7.50 o
  -5  15   8       88.14       91.07      8.79 o
  -4  15   8        2.06        2.71      5.50 o
  -3  15   8       13.65       18.61      5.41 o
  -2  15   8      162.02      176.39      9.00 o
  -1  15   8      137.06      142.56      9.76 o
   0  15   8        3.37        5.20      5.06 o
   1  15   8       13.86        9.19      5.46 o
   2  15   8       33.31       42.17      7.13 o
   3  15   8       67.48       60.69      7.69 o
   4  15   8       50.13       44.74      7.55 o
   5  15   8       71.15       78.80      7.68 o
 -10  16   8       74.55       69.28     11.81 o
  -9  16   8       22.43       22.81      9.77 o
  -8  16   8      175.25      209.11     19.63 o
  -7  16   8        4.01       -3.26      8.23 o
  -6  16   8       24.46       27.39      7.33 o
  -5  16   8       11.30        3.84      9.80 o
  -4  16   8       81.15       83.32      8.73 o
  -3  16   8       11.55       12.20      6.42 o
  -2  16   8        5.16        9.24      5.78 o
  -1  16   8       14.20        9.61      6.76 o
   0  16   8       41.43       43.37      6.49 o
   1  16   8      234.02      268.45     17.28 o
   2  16   8        0.01        0.93      5.86 o
   3  16   8       45.11       44.11      7.30 o
   4  16   8        1.08       -0.36      5.90 o
  -8  17   8        0.02        6.15      9.22 o
  -7  17   8       15.33        3.25      9.68 o
  -6  17   8        9.06       -8.26      8.26 o
  -5  17   8       24.69       24.29      7.52 o
  -4  17   8        0.02       -4.53      6.14 o
  -3  17   8       15.40        5.22      6.54 o
  -2  17   8        6.42       -2.34      6.34 o
  -1  17   8       10.52       17.77      6.07 o
   0  17   8       18.49       14.31      9.81 o
   1  17   8       12.85        1.93      9.67 o
   2  17   8       63.15       63.43      8.45 o
  -4  18   8        0.99       -5.52      6.31 o
  -3  18   8        6.00       10.15      7.95 o
  -2  18   8        6.22        4.86      6.93 o
 -17   0   9       56.07       66.46     12.92 o
 -15   0   9       32.99       26.88     10.09 o
 -13   0   9      171.44      179.59     10.93 o
 -11   0   9     1907.99     1784.03     37.02 o
  -9   0   9      445.22      420.26     11.50 o
  -7   0   9      182.19      185.63      7.12 o
  -5   0   9     1098.18     1028.60     18.16 o
  -3   0   9      600.38      582.30     11.97 o
  -1   0   9     1008.52      973.77     20.21 o
   1   0   9      338.86      313.70      7.65 o
   3   0   9     1479.57     1418.68     21.03 o
   5   0   9      899.22      869.86     13.99 o
   7   0   9      176.52      163.11      6.40 o
   9   0   9        0.43        0.63      3.27 o
  11   0   9       14.59        9.74      6.12 o
 -18   1   9       45.48       36.96      8.92 o
 -17   1   9      283.57      335.75     16.97 o
 -16   1   9        5.39        6.84      6.30 o
 -15   1   9      133.33      136.46     10.31 o
 -14   1   9       54.93       48.00      5.36 o
 -13   1   9        6.79        7.84      3.76 o
 -12   1   9       33.25       29.21      4.31 o
 -11   1   9       23.43       22.75      4.07 o
 -10   1   9      414.61      370.41      8.67 o
  -9   1   9      340.61      335.71      9.50 o
  -8   1   9      468.73      453.02      8.20 o
  -7   1   9      164.60      149.76      4.60 o
  -6   1   9       24.15       28.64      3.02 o
  -5   1   9        5.30        2.17      1.88 o
  -4   1   9        1.66        1.06      1.57 o
  -3   1   9       61.98       70.57      2.82 o
  -2   1   9       32.22       31.31      2.37 o
  -1   1   9      106.71       91.33      2.94 o
   0   1   9        7.26       13.21      1.57 o
   1   1   9       73.86       54.28      2.28 o
   2   1   9      442.32      454.98      6.41 o
   3   1   9     2465.13     2325.38     22.83 o
   4   1   9        4.94        5.41      1.48 o
   5   1   9      428.70      419.43      6.51 o
   6   1   9      261.22      249.05      7.93 o
   7   1   9      276.21      278.74      5.27 o
   8   1   9        0.29       -1.56      1.76 o
   9   1   9      272.28      267.83      5.66 o
  10   1   9       18.65       19.38      2.92 o
  11   1   9        4.54        5.49      3.26 o
 -18   2   9       18.36       29.35      8.54 o
 -17   2   9        9.20        6.60     11.77 o
 -16   2   9       39.00       24.88      7.40 o
 -15   2   9        8.36        9.14      5.21 o
 -14   2   9       91.80      100.12     10.69 o
 -13   2   9        5.22        8.78      3.94 o
 -12   2   9      120.79      113.90      6.29 o
 -11   2   9       15.56       13.49      3.69 o
 -10   2   9        0.04       -2.51      2.51 o
  -9   2   9      201.20      182.03      5.48 o
  -8   2   9      396.95      401.61      7.73 o
  -7   2   9      299.25      305.42      6.55 o
  -6   2   9      466.38      400.96      7.24 o
  -5   2   9        9.84        2.88      1.80 o
  -4   2   9      725.43      745.74     10.08 o
  -3   2   9      195.88      222.19      4.81 o
  -2   2   9      215.11      230.61      4.68 o
  -1   2   9      447.09      485.54      6.84 o
   0   2   9        8.66        4.35      1.32 o
   1   2   9        1.97        1.35      1.37 o
   2   2   9       91.70       73.90      2.62 o
   3   2   9       61.40       61.47      2.27 o
   4   2   9      424.43      400.22      7.59 o
   5   2   9       16.90       20.08      2.85 o
   6   2   9      365.67      363.68      9.04 o
   7   2   9        0.13       -2.69      2.69 o
   8   2   9       84.13       84.27      5.43 o
   9   2   9       27.15       27.01      6.15 o
  10   2   9       52.17       45.00      5.47 o
  11   2   9        8.06        8.16      2.99 o
 -18   3   9       55.61       73.17     10.05 o
 -17   3   9       18.50       18.87      7.96 o
 -16   3   9        7.01       11.46     12.35 o
 -15   3   9       16.12       15.45      7.43 o
 -14   3   9        1.77        1.15      4.71 o
 -13   3   9      162.90      165.98      9.95 o
 -12   3   9        2.62        3.18      3.55 o
 -11   3   9       79.28       76.83      5.26 o
 -10   3   9      605.33      553.18     11.98 o
  -9   3   9        2.82        5.89      2.53 o
  -8   3   9       67.59       67.16      3.59 o
  -7   3   9      840.15      836.75     11.79 o
  -6   3   9       22.05       31.02      2.68 o
  -5   3   9      952.78      943.16     12.26 o
  -4   3   9     1217.54     1206.95     14.37 o
  -3   3   9       20.97       31.65      2.29 o
  -2   3   9       49.36       38.55      2.31 o
  -1   3   9      122.99      131.75      3.46 o
   0   3   9      384.10      416.48      6.78 o
   1   3   9      246.07      217.40      5.02 o
   2   3   9     1148.60     1126.57     14.05 o
   3   3   9      336.66      325.36      6.96 o
   4   3   9        1.85        1.67      1.87 o
   5   3   9       30.86       21.93      3.48 o
   6   3   9      116.00      116.84      5.72 o
   7   3   9       27.43       37.78      4.87 o
   8   3   9        8.63        6.71      4.41 o
   9   3   9        6.92        5.67      7.50 o
  10   3   9       14.53       26.49      5.04 o
  11   3   9        5.18        1.83      3.57 o
 -18   4   9       56.48       79.45     10.44 o
 -17   4   9        4.44        2.96      8.17 o
 -16   4   9        0.00        0.36      6.13 o
 -15   4   9        0.37       -3.18      4.54 o
 -14   4   9        2.96       -5.33      5.33 o
 -13   4   9       16.38        6.36      3.99 o
 -12   4   9      201.54      201.06      8.00 o
 -11   4   9        0.25        5.87      3.57 o
 -10   4   9      249.36      239.18      8.09 o
  -9   4   9      337.27      328.95      8.26 o
  -8   4   9       96.12       82.81      4.00 o
  -7   4   9      101.59       91.89      3.97 o
  -6   4   9        7.41        0.12      1.96 o
  -5   4   9       18.22       16.91      2.12 o
  -4   4   9      150.78      142.33      4.70 o
  -3   4   9       64.43       56.73      2.83 o
  -2   4   9      773.67      700.35     17.35 o
  -1   4   9       53.81       56.89      3.08 o
   0   4   9      132.67      115.73      3.73 o
   1   4   9      401.37      404.76      7.27 o
   2   4   9        3.72        1.95      1.84 o
   3   4   9       11.33       12.98      2.32 o
   4   4   9       17.71       16.81      2.32 o
   5   4   9      263.82      262.62      8.54 o
   6   4   9       62.13       48.97      4.54 o
   7   4   9       46.13       46.48      4.62 o
   8   4   9      212.70      191.30      9.20 o
   9   4   9       87.81      103.56      7.31 o
  10   4   9       80.97       84.48      6.99 o
  11   4   9       30.56       46.71      4.96 o
 -17   5   9        4.05       15.38      7.49 o
 -16   5   9       12.18        8.54     15.53 o
 -15   5   9        0.71       -0.58      4.82 o
 -14   5   9        2.15        3.96      4.87 o
 -13   5   9        0.53       -0.99      3.65 o
 -12   5   9       21.78       15.70      4.13 o
 -11   5   9      305.14      300.25      9.41 o
 -10   5   9      588.41      540.64     13.22 o
  -9   5   9      391.42      389.26      9.22 o
  -8   5   9      782.78      807.30     12.14 o
  -7   5   9      238.03      241.55      6.19 o
  -6   5   9      162.23      151.10      4.87 o
  -5   5   9        5.78        7.17      2.31 o
  -4   5   9      198.63      204.35      4.79 o
  -3   5   9        0.36       -0.95      1.69 o
  -2   5   9        0.27        0.22      1.62 o
  -1   5   9      853.87      865.30     12.48 o
   0   5   9       88.55       79.20      3.29 o
   1   5   9       10.39       10.19      2.02 o
   2   5   9       10.76        8.18      2.18 o
   3   5   9      125.36      128.32      4.05 o
   4   5   9       15.07       16.83      3.75 o
   5   5   9        4.28        5.73      3.36 o
   6   5   9       10.13       11.54      3.89 o
   7   5   9      265.55      261.59     10.98 o
   8   5   9       32.95       31.36      5.54 o
   9   5   9       31.11       36.24      5.80 o
  10   5   9        6.74        5.65      4.90 o
 -17   6   9        0.24        0.98      7.77 o
 -16   6   9        0.20       -2.93      6.06 o
 -15   6   9       34.33       38.52      8.19 o
 -14   6   9        1.01        3.39      4.71 o
 -13   6   9      143.09      139.60      7.39 o
 -12   6   9       13.81       11.59      4.04 o
 -11   6   9      161.20      187.59      7.92 o
 -10   6   9       71.96       74.21      5.33 o
  -9   6   9      610.56      570.15     11.28 o
  -8   6   9       95.42       80.83      4.72 o
  -7   6   9       24.98       21.21      2.95 o
  -6   6   9      268.13      280.66      6.60 o
  -5   6   9      341.10      310.05      6.22 o
  -4   6   9      164.70      163.26      4.58 o
  -3   6   9       91.09       89.29      3.66 o
  -2   6   9       33.75       34.93      2.55 o
  -1   6   9     1089.65     1066.85     15.70 o
   0   6   9      258.31      256.88      5.84 o
   1   6   9       18.30       18.91      2.39 o
   2   6   9      157.73      155.13      4.92 o
   3   6   9       15.03       17.88      2.42 o
   4   6   9       39.65       39.82      3.52 o
   5   6   9       82.50       97.54      4.60 o
   6   6   9      169.04      154.78      9.11 o
   7   6   9       18.61       23.71      5.69 o
   8   6   9       74.69       71.06      7.05 o
   9   6   9       61.10       58.28     14.63 o
  10   6   9        2.42        0.19      5.03 o
 -17   7   9        7.92        3.54      7.28 o
 -16   7   9       81.93       82.93     10.30 o
 -15   7   9       27.24       38.34      6.84 o
 -14   7   9       59.23       64.32     12.37 o
 -13   7   9       59.12       65.77      7.01 o
 -12   7   9      274.04      247.93      9.27 o
 -11   7   9       35.68       41.85      4.94 o
 -10   7   9        0.72       -1.18      3.80 o
  -9   7   9       23.99       14.77      3.43 o
  -8   7   9       21.80       10.73      3.18 o
  -7   7   9      172.21      126.58      4.90 o
  -6   7   9      719.15      681.39     10.96 o
  -5   7   9        0.56        1.22      2.03 o
  -4   7   9      404.35      390.17      7.60 o
  -3   7   9      377.47      359.41      7.07 o
  -2   7   9        8.97        9.46      2.76 o
  -1   7   9      308.55      261.97      6.83 o
   0   7   9      244.21      229.23      6.29 o
   1   7   9       71.46       53.68      3.92 o
   2   7   9      219.89      227.02      6.62 o
   3   7   9      236.07      241.06      6.56 o
   4   7   9       54.78       48.19      3.35 o
   5   7   9       17.09       18.50      3.28 o
   6   7   9      156.66      173.92     10.13 o
   7   7   9       59.60       53.89      6.86 o
   8   7   9       20.91       26.95      6.03 o
   9   7   9        7.98        4.22      7.34 o
  10   7   9        4.71       -0.34      5.44 o
 -16   8   9       17.30       21.89      7.86 o
 -15   8   9       35.95       14.62      6.28 o
 -14   8   9        3.00       -1.86      6.58 o
 -13   8   9      189.94      202.16     12.32 o
 -12   8   9       76.33       59.07      7.77 o
 -11   8   9        0.55       -0.99      3.48 o
 -10   8   9       37.67       19.04      4.22 o
  -9   8   9       33.01       36.58      4.53 o
  -8   8   9       16.40       13.11      3.44 o
  -7   8   9      116.45      130.94      9.33 o
  -6   8   9      193.61      168.94      5.71 o
  -5   8   9     1100.00     1110.59     15.01 o
  -4   8   9      106.68      102.86      3.99 o
  -3   8   9      601.05      576.46     11.77 o
  -2   8   9      113.47      109.19      4.83 o
  -1   8   9      615.68      612.31     10.99 o
   0   8   9       40.60       39.47      3.67 o
   1   8   9      195.11      194.83      6.80 o
   2   8   9       16.98       21.14      3.35 o
   3   8   9      152.82      147.44      5.77 o
   4   8   9       43.49       41.03      3.69 o
   5   8   9       98.05       98.17      4.74 o
   6   8   9      167.83      148.44     11.33 o
   7   8   9        8.53        7.28      2.78 o
   8   8   9       60.11       53.27      8.69 o
   9   8   9        0.99       -0.75      6.83 o
 -16   9   9      142.38      169.60     13.30 o
 -15   9   9       39.38       43.72      7.49 o
 -14   9   9       26.04       28.69      6.54 o
 -13   9   9      110.20      109.28      8.43 o
 -12   9   9        9.61        2.38      5.10 o
 -11   9   9        0.38       -3.56      3.77 o
 -10   9   9      109.33       97.25      7.21 o
  -9   9   9      235.61      228.98      8.64 o
  -8   9   9        1.39       -2.81      3.02 o
  -7   9   9       31.51       36.18      4.05 o
  -6   9   9      122.65      119.50      5.62 o
  -5   9   9      128.02      102.44      5.27 o
  -4   9   9     1733.23     1670.43     21.65 o
  -3   9   9       51.78       40.07      6.96 o
  -2   9   9       94.35       96.01      4.27 o
  -1   9   9      456.91      451.29      8.59 o
   0   9   9      327.74      324.51      8.13 o
   1   9   9       13.82       11.51      2.84 o
   2   9   9       87.89       93.96      4.40 o
   3   9   9       51.14       43.12      3.33 o
   4   9   9       52.13       42.76      3.23 o
   5   9   9       30.30       24.71      2.90 o
   6   9   9        9.63       10.21      2.51 o
   7   9   9        5.73        7.02      4.78 o
   8   9   9       12.43        5.58      3.03 o
   9   9   9        0.00       -2.66      2.66 o
 -15  10   9        8.01       15.27      7.92 o
 -14  10   9       33.47       24.33      9.14 o
 -13  10   9        1.70        8.20      7.22 o
 -12  10   9       21.09       20.14      5.78 o
 -11  10   9       52.45       61.45      7.54 o
 -10  10   9       23.01       24.11      6.44 o
  -9  10   9        0.31        2.13      3.93 o
  -8  10   9       67.12       62.12      9.76 o
  -7  10   9       37.43       40.64      4.70 o
  -6  10   9      377.03      353.20      9.14 o
  -5  10   9        0.43       -1.33      3.66 o
  -4  10   9       62.59       47.61      5.01 o
  -3  10   9       53.25       51.03      4.37 o
  -2  10   9       88.58       84.44      5.07 o
  -1  10   9       69.67       73.99      4.13 o
   0  10   9       24.87       24.84      3.20 o
   1  10   9       56.89       56.52      4.03 o
   2  10   9       43.20       34.51      3.94 o
   3  10   9       47.95       48.24      3.69 o
   4  10   9       75.73       77.70      4.27 o
   5  10   9      100.83       93.11      4.44 o
   6  10   9       79.74       71.43      4.01 o
   7  10   9       55.17       51.79      6.54 o
   8  10   9        0.88       -1.36      3.11 o
 -15  11   9        0.28        2.41      7.73 o
 -14  11   9        2.31       -5.62      5.62 o
 -13  11   9       21.97       20.19      6.74 o
 -12  11   9      112.82      108.03     12.36 o
 -11  11   9       83.57       86.95      7.83 o
 -10  11   9        0.36       -3.75      3.75 o
  -9  11   9        0.03        0.18      3.72 o
  -8  11   9        0.09        2.01      3.82 o
  -7  11   9       67.20       63.78      5.15 o
  -6  11   9       10.65        4.59      4.75 o
  -5  11   9        4.32        0.64      3.60 o
  -4  11   9        0.90        2.51      3.77 o
  -3  11   9      225.39      243.52     10.97 o
  -2  11   9      212.36      212.82      8.61 o
  -1  11   9       89.24       92.75      6.11 o
   0  11   9        2.89        0.84      3.18 o
   1  11   9        0.77       -0.77      3.45 o
   2  11   9      165.88      167.38      6.23 o
   3  11   9        7.10       -1.47      2.91 o
   4  11   9       34.58       38.28      3.83 o
   5  11   9        1.28        0.39      2.89 o
   6  11   9        6.26       -0.96      3.08 o
   7  11   9        9.52        5.82      3.54 o
   8  11   9        8.51        0.90      4.02 o
 -14  12   9        0.12        3.62      6.44 o
 -13  12   9       37.04       48.12      9.32 o
 -12  12   9       17.91       25.59     12.11 o
 -11  12   9        0.41       -1.80      5.12 o
 -10  12   9        0.63       -1.11      5.29 o
  -9  12   9        1.49        4.37      4.28 o
  -8  12   9      109.17      118.19      7.13 o
  -7  12   9        3.06        1.94      3.99 o
  -6  12   9        6.70        5.65      4.71 o
  -5  12   9      205.98      211.96      8.99 o
  -4  12   9       71.58       73.67      6.20 o
  -3  12   9       81.82       76.80      7.49 o
  -2  12   9       66.45       51.46      5.49 o
  -1  12   9        8.69        4.65      4.07 o
   0  12   9      259.10      272.79      9.63 o
   1  12   9        3.00        6.19      4.63 o
   2  12   9       36.99       33.36      5.50 o
   3  12   9       36.83       32.31      5.44 o
   4  12   9        4.80        6.26      4.01 o
   5  12   9       62.05       51.02      5.77 o
   6  12   9        0.04        1.68      4.34 o
   7  12   9        0.37        0.48      5.76 o
 -13  13   9       51.42       56.48      8.19 o
 -12  13   9       21.12       25.71      7.16 o
 -11  13   9       12.70       19.48      6.37 o
 -10  13   9        0.07       -0.39      4.99 o
  -9  13   9       92.05       87.50      6.91 o
  -8  13   9        0.12       -0.47      4.20 o
  -7  13   9       84.76       81.84      8.01 o
  -6  13   9        0.11       -4.71      4.71 o
  -5  13   9      166.54      180.80      8.70 o
  -4  13   9        0.01        7.09      4.48 o
  -3  13   9      483.20      514.92     13.70 o
  -2  13   9       72.40       76.41      6.45 o
  -1  13   9       93.18      102.26      6.91 o
   0  13   9       13.32        6.21      5.48 o
   1  13   9        0.16       -3.48      4.59 o
   2  13   9       27.31       26.35      6.25 o
   3  13   9       15.72       13.36      6.04 o
   4  13   9       22.63        9.36      8.43 o
   5  13   9        7.17        6.50      5.07 o
   6  13   9       30.64       20.54      7.41 o
 -12  14   9       69.12       65.99      8.69 o
 -11  14   9       41.27       55.13      9.68 o
 -10  14   9       69.12       61.61      8.02 o
  -9  14   9        3.93       -1.82      7.16 o
  -8  14   9        2.43       -7.35      7.61 o
  -7  14   9        0.28        4.83      5.37 o
  -6  14   9       15.06        6.53      5.66 o
  -5  14   9        0.17        3.17      5.39 o
  -4  14   9       16.63       19.73      5.27 o
  -3  14   9       37.13       34.84      5.73 o
  -2  14   9        4.86        2.04      4.62 o
  -1  14   9        0.92        4.54      4.82 o
   0  14   9       16.00       21.71      5.99 o
   1  14   9        1.90       12.00      8.16 o
   2  14   9       23.10       32.14      6.19 o
   3  14   9        4.27        3.21      5.93 o
   4  14   9       67.01       74.74      7.35 o
   5  14   9        3.32       -1.52      5.09 o
 -11  15   9        4.76       13.89      8.96 o
 -10  15   9        8.20        4.67      8.63 o
  -9  15   9        0.82        1.00      7.67 o
  -8  15   9       37.55       47.66     11.22 o
  -7  15   9       56.57       62.92      7.99 o
  -6  15   9       23.05       19.54      6.74 o
  -5  15   9       63.21       60.85      8.06 o
  -4  15   9        1.80        6.37      6.00 o
  -3  15   9      123.03      115.08      8.04 o
  -2  15   9       25.42       23.91      5.96 o
  -1  15   9        0.00       -3.63      5.17 o
   0  15   9        1.21       -4.88      5.59 o
   1  15   9       29.15       30.75      6.63 o
   2  15   9        7.28        5.48      5.61 o
   3  15   9        1.26       -5.02      5.02 o
   4  15   9        1.93       -0.98      6.08 o
  -9  16   9        6.11       11.22      9.12 o
  -8  16   9       27.50       35.89     33.57 o
  -7  16   9        1.69        4.18      6.52 o
  -6  16   9        2.57        2.05      6.38 o
  -5  16   9        1.21       -5.23      5.83 o
  -4  16   9        0.34       -0.61      5.91 o
  -3  16   9        8.63       -1.49      6.17 o
  -2  16   9       43.25       36.53      6.63 o
  -1  16   9        2.60        3.25      6.01 o
   0  16   9       71.46       63.28     18.10 o
   1  16   9       24.71       14.08      6.58 o
   2  16   9       11.13       11.36      6.35 o
  -7  17   9      138.13      148.91     18.43 o
  -6  17   9        0.14        3.06      6.74 o
  -5  17   9       41.91       53.33      8.60 o
  -4  17   9       37.84       40.20     11.98 o
  -3  17   9        2.77        0.69      6.75 o
  -2  17   9       17.17        9.40      6.77 o
  -1  17   9       14.84       21.64      7.17 o
   0  17   9       37.47       45.46      8.33 o
 -18   0  10       53.60       53.80     13.65 o
 -16   0  10      122.87      154.04     16.64 o
 -14   0  10        6.99       10.90      9.40 o
 -12   0  10        0.85        4.92      9.76 o
 -10   0  10     1368.57     1443.79     31.78 o
  -8   0  10        3.28        3.41      3.34 o
  -6   0  10     1477.48     1452.80     24.44 o
  -4   0  10      113.95       93.12      4.93 o
  -2   0  10     1383.08     1378.97     26.25 o
   0   0  10      824.59      774.78     17.52 o
   2   0  10     1098.48     1035.63     18.25 o
   4   0  10      171.30      155.56      5.37 o
   6   0  10       96.10       94.36      4.30 o
   8   0  10        0.85       -0.55      3.45 o
  10   0  10        0.19       -3.48      3.48 o
 -18   1  10        1.10       -6.56      6.56 o
 -17   1  10       62.06       60.19      9.63 o
 -16   1  10      381.56      386.56     17.07 o
 -15   1  10       64.21       75.34     15.42 o
 -14   1  10       45.54       49.38      5.52 o
 -13   1  10       10.03       -0.38      3.69 o
 -12   1  10       45.33       35.85      4.66 o
 -11   1  10       20.18       14.79      3.98 o
 -10   1  10      209.96      212.59      7.90 o
  -9   1  10      339.42      340.56      7.59 o
  -8   1  10      991.03      914.65     13.02 o
  -7   1  10      667.12      645.61     10.23 o
  -6   1  10      164.11      159.09      4.96 o
  -5   1  10        2.12        0.10      1.84 o
  -4   1  10      699.56      694.77      9.85 o
  -3   1  10      127.67      102.72      3.57 o
  -2   1  10      322.18      322.90      5.84 o
  -1   1  10       46.12       35.87      3.05 o
   0   1  10      230.33      209.78      5.76 o
   1   1  10       86.29       81.28      4.10 o
   2   1  10       29.38       27.07      2.37 o
   3   1  10      199.32      186.40      4.19 o
   4   1  10       51.94       41.45      2.25 o
   5   1  10       37.81       37.73      2.17 o
   6   1  10        0.05       -0.51      1.56 o
   7   1  10        4.06        4.21      1.69 o
   8   1  10       14.06        7.76      2.99 o
   9   1  10        3.35        0.57      2.54 o
  10   1  10       17.98        6.99      2.85 o
 -18   2  10       18.74       26.93      8.65 o
 -17   2  10        0.86       -7.88      7.88 o
 -16   2  10        3.56       -5.99      5.99 o
 -15   2  10      117.64      145.51      9.39 o
 -14   2  10       28.71       20.90      4.69 o
 -13   2  10       76.52       79.32      6.34 o
 -12   2  10      358.03      369.65     17.27 o
 -11   2  10      415.67      377.86     10.46 o
 -10   2  10      117.25      126.72      6.34 o
  -9   2  10      844.80      774.03     12.01 o
  -8   2  10      264.18      247.38      6.80 o
  -7   2  10     1508.11     1525.31     18.30 o
  -6   2  10       45.24       51.10      3.17 o
  -5   2  10       76.89       85.66      3.60 o
  -4   2  10        8.32        9.40      2.13 o
  -3   2  10      581.03      559.93      8.43 o
  -2   2  10        0.21       -0.58      1.49 o
  -1   2  10     1222.90     1187.90     15.19 o
   0   2  10      110.43      105.52      4.29 o
   1   2  10      358.28      371.18      6.94 o
   2   2  10      653.42      634.10      9.46 o
   3   2  10       68.03       76.85      2.84 o
   4   2  10        0.11       -1.52      1.52 o
   5   2  10      178.98      179.62      5.26 o
   6   2  10       40.01       38.88      2.85 o
   7   2  10       19.48       15.35      6.28 o
   8   2  10        0.16        0.00      3.00 o
   9   2  10      166.96      171.79      7.11 o
  10   2  10       16.14       19.95      3.51 o
 -18   3  10       26.70       16.68      8.21 o
 -17   3  10       70.60       76.24     16.64 o
 -16   3  10        0.00       -6.03      6.03 o
 -15   3  10       18.95       17.76      5.73 o
 -14   3  10        8.71        2.39      4.06 o
 -13   3  10       46.02       48.73      5.15 o
 -12   3  10      272.55      270.59      9.42 o
 -11   3  10        7.70        9.10      3.78 o
 -10   3  10     1222.76     1107.51     18.91 o
  -9   3  10      588.63      586.97     10.33 o
  -8   3  10      119.08       88.84      4.20 o
  -7   3  10     1765.98     1687.32     19.83 o
  -6   3  10      292.98      295.82      6.59 o
  -5   3  10       21.20       16.24      2.42 o
  -4   3  10      758.89      713.27     10.17 o
  -3   3  10      709.27      716.63      9.97 o
  -2   3  10      515.13      474.23      8.53 o
  -1   3  10      923.28      943.04     13.06 o
   0   3  10        0.48        0.63      2.19 o
   1   3  10       29.65       24.47      2.49 o
   2   3  10       76.90       60.43      3.06 o
   3   3  10       20.04       18.74      2.19 o
   4   3  10      518.02      509.02      9.40 o
   5   3  10        6.24        0.76      3.03 o
   6   3  10       70.55       61.72      4.70 o
   7   3  10      164.39      172.33      7.23 o
   8   3  10        0.17        0.26      3.81 o
   9   3  10       15.19       11.90      6.10 o
  10   3  10        8.27        4.96      4.56 o
 -17   4  10       30.49       23.10      7.94 o
 -16   4  10       24.66        3.57      7.52 o
 -15   4  10       69.05       85.31      7.92 o
 -14   4  10       12.41       11.14      4.34 o
 -13   4  10        0.04       -0.62      3.63 o
 -12   4  10       24.29       27.69      4.58 o
 -11   4  10      250.54      241.29      8.57 o
 -10   4  10        2.50        3.08      3.83 o
  -9   4  10      877.58      803.04     13.73 o
  -8   4  10        0.39       -2.12      2.42 o
  -7   4  10        2.44       -2.12      2.19 o
  -6   4  10        0.85       -2.99      2.99 o
  -5   4  10      421.52      420.51      7.71 o
  -4   4  10       94.89       90.23      3.66 o
  -3   4  10      223.07      232.91      5.42 o
  -2   4  10      155.31      143.61      5.08 o
  -1   4  10     1818.84     1789.67     21.54 o
   0   4  10      204.86      202.49      7.58 o
   1   4  10       90.67       92.87      3.75 o
   2   4  10       60.44       72.32      3.34 o
   3   4  10      243.11      231.41      5.41 o
   4   4  10       24.75       23.72      2.68 o
   5   4  10      189.02      190.33      7.87 o
   6   4  10        3.27        1.14      5.98 o
   7   4  10        0.29       -3.06      3.66 o
   8   4  10       15.20       14.06      4.73 o
   9   4  10        5.80        3.67      4.46 o
  10   4  10       39.40       43.60      6.11 o
 -17   5  10        1.65        1.69      6.90 o
 -16   5  10       33.63       43.78      8.69 o
 -15   5  10       18.22       21.89      6.18 o
 -14   5  10       38.33       38.58      6.33 o
 -13   5  10        3.63        0.11      3.80 o
 -12   5  10        0.01       -1.86      3.60 o
 -11   5  10      274.58      269.56      9.10 o
 -10   5  10      142.74      128.10      9.23 o
  -9   5  10        4.34        4.17      3.15 o
  -8   5  10      336.75      313.06      7.38 o
  -7   5  10       84.51       78.90      4.66 o
  -6   5  10       90.63       68.52      3.99 o
  -5   5  10      117.36       95.99      4.37 o
  -4   5  10      603.11      607.20      9.51 o
  -3   5  10       16.25       10.26      2.22 o
  -2   5  10      434.14      425.58     14.66 o
  -1   5  10      276.86      280.19      6.76 o
   0   5  10      215.65      220.12      6.69 o
   1   5  10       58.49       50.88      5.68 o
   2   5  10      160.45      151.08      4.86 o
   3   5  10      157.75      168.89      4.93 o
   4   5  10        0.00       -2.06      2.06 o
   5   5  10      184.91      191.57      9.66 o
   6   5  10        0.02        5.74      4.74 o
   7   5  10      280.48      295.28     14.96 o
   8   5  10        8.05       -0.91      7.67 o
   9   5  10        0.38        4.77      4.84 o
 -17   6  10        3.32        3.99      7.28 o
 -16   6  10        0.03       -6.33      6.33 o
 -15   6  10       32.83       42.92      7.03 o
 -14   6  10        0.05       -5.08      5.25 o
 -13   6  10        7.08        6.19      4.15 o
 -12   6  10        0.90        4.59      4.11 o
 -11   6  10        8.43        9.44      3.92 o
 -10   6  10        1.16       -1.39      4.17 o
  -9   6  10      524.56      484.30     10.52 o
  -8   6  10      283.06      241.21      7.38 o
  -7   6  10      511.94      461.85      8.91 o
  -6   6  10        1.65        1.94      2.42 o
  -5   6  10       93.40       80.72      3.88 o
  -4   6  10       56.03       58.18      3.43 o
  -3   6  10        0.29       -1.49      2.31 o
  -2   6  10       36.08       25.80      3.13 o
  -1   6  10      365.42      371.54      8.02 o
   0   6  10      325.04      290.05      7.78 o
   1   6  10      116.76      107.92      5.01 o
   2   6  10       80.84       91.40      4.94 o
   3   6  10       99.83       88.00      4.67 o
   4   6  10        3.52        3.88      2.29 o
   5   6  10       17.58       21.88      2.98 o
   6   6  10      212.13      220.63     10.90 o
   7   6  10       64.95       69.09      7.10 o
   8   6  10       65.52       66.23      7.32 o
   9   6  10        0.02        0.61      5.16 o
 -17   7  10       37.89       54.35      9.82 o
 -16   7  10       30.94       38.29      8.88 o
 -15   7  10        2.20        1.35      5.52 o
 -14   7  10       27.50       30.24      6.23 o
 -13   7  10       39.13       47.22      5.57 o
 -12   7  10       59.18       58.62      5.60 o
 -11   7  10       30.59       31.82      4.63 o
 -10   7  10       31.74       19.32      6.70 o
  -9   7  10        0.74       -2.84      2.84 o
  -8   7  10      128.99      128.13      6.86 o
  -7   7  10       49.76       38.00      3.96 o
  -6   7  10      691.18      621.06     10.58 o
  -5   7  10       38.76       33.84      3.34 o
  -4   7  10       93.36      106.38      4.99 o
  -3   7  10      436.26      392.66      8.77 o
  -2   7  10       71.07       85.77      4.48 o
  -1   7  10      775.89      710.53     13.22 o
   0   7  10       34.77       27.80      3.64 o
   1   7  10       26.46       24.87      3.46 o
   2   7  10      490.57      458.76      9.84 o
   3   7  10       35.50       44.39      3.62 o
   4   7  10        9.53        9.36      2.74 o
   5   7  10       20.43       18.29      2.77 o
   6   7  10       10.00       17.73      5.53 o
   7   7  10        0.24        5.55      8.90 o
   8   7  10        3.41       -4.54      4.79 o
   9   7  10        3.76       -1.07      5.45 o
 -16   8  10       59.47       81.42     10.57 o
 -15   8  10       19.23       21.49      6.96 o
 -14   8  10        0.31       -3.38      4.99 o
 -13   8  10        1.00        2.35      5.81 o
 -12   8  10       32.44       45.70      7.95 o
 -11   8  10        1.74        1.09      3.65 o
 -10   8  10       33.66       35.77      4.73 o
  -9   8  10      135.74      112.24      6.29 o
  -8   8  10       18.37       12.35      3.48 o
  -7   8  10      407.13      359.87      9.92 o
  -6   8  10       12.12        0.92      3.02 o
  -5   8  10     1103.50     1046.48     14.66 o
  -4   8  10        1.23        0.65      3.82 o
  -3   8  10      110.80      105.67      5.08 o
  -2   8  10        0.04        0.72      3.30 o
  -1   8  10      445.10      465.55      9.69 o
   0   8  10       40.82       54.08     10.72 o
   1   8  10       61.92       72.28      4.95 o
   2   8  10      203.86      182.93      6.74 o
   3   8  10       90.81       99.38      9.25 o
   4   8  10      161.29      172.49      6.21 o
   5   8  10       34.38       40.45      3.50 o
   6   8  10        0.06       -4.34      4.34 o
   7   8  10       12.08       11.12      3.10 o
   8   8  10       24.34       29.22      6.77 o
 -16   9  10       14.72       18.21      8.79 o
 -15   9  10        2.37        3.34      6.01 o
 -14   9  10        1.12        0.93      5.52 o
 -13   9  10        0.96        6.02      5.38 o
 -12   9  10       11.02       11.46      4.53 o
 -11   9  10       69.84       47.63      5.47 o
 -10   9  10      162.80      153.70      7.47 o
  -9   9  10       79.29       87.14      6.01 o
  -8   9  10       41.84       44.44      4.94 o
  -7   9  10      135.16      109.51      5.62 o
  -6   9  10        0.02        0.41      3.06 o
  -5   9  10       51.25       46.28      4.95 o
  -4   9  10        1.29        0.23      2.91 o
  -3   9  10       60.34       64.81      4.57 o
  -2   9  10       18.75       12.48      3.39 o
  -1   9  10        9.17        6.70      2.72 o
   0   9  10        3.27        1.37      2.62 o
   1   9  10      162.72      170.67      6.91 o
   2   9  10      189.71      194.20      7.18 o
   3   9  10      250.44      241.73      7.81 o
   4   9  10       32.73       29.94      3.14 o
   5   9  10        0.28       -1.70      3.72 o
   6   9  10        6.46        4.76      2.90 o
   7   9  10       25.02       17.94      3.35 o
   8   9  10       37.14       33.31      4.89 o
 -15  10  10      155.59      171.26     11.27 o
 -14  10  10        0.09        5.19      6.09 o
 -13  10  10       15.34       30.93      6.74 o
 -12  10  10       13.49        5.02      5.35 o
 -11  10  10        0.96        0.02      4.11 o
 -10  10  10        1.50        2.73      4.10 o
  -9  10  10        1.57        2.84      3.79 o
  -8  10  10       15.48       19.72      4.38 o
  -7  10  10        8.08        9.93      3.51 o
  -6  10  10       36.87       24.37      4.52 o
  -5  10  10       23.68       17.34      4.39 o
  -4  10  10        1.78       -3.20      3.20 o
  -3  10  10       24.25       20.70      4.24 o
  -2  10  10        1.88        0.29      2.98 o
  -1  10  10      295.78      282.02      8.16 o
   0  10  10       20.34       13.32      3.74 o
   1  10  10       32.63       37.37      4.08 o
   2  10  10       38.98       33.78      3.59 o
   3  10  10       44.64       36.21      3.60 o
   4  10  10        2.30       -1.85      2.64 o
   5  10  10       64.61       71.67      4.33 o
   6  10  10        4.40        1.40      4.22 o
   7  10  10        1.86       -3.03      3.03 o
 -14  11  10        1.83        8.04      8.57 o
 -13  11  10       11.88       16.06      6.26 o
 -12  11  10        1.71       -0.27      5.28 o
 -11  11  10        1.45       -4.60      4.60 o
 -10  11  10       73.38       69.11      6.37 o
  -9  11  10       98.26       95.34      8.73 o
  -8  11  10       53.22       51.35      5.54 o
  -7  11  10       27.85       31.37      5.23 o
  -6  11  10      117.25      108.71      6.74 o
  -5  11  10       73.70      105.78      6.82 o
  -4  11  10       28.44       28.71      4.92 o
  -3  11  10       83.64       85.28      7.26 o
  -2  11  10       27.25       23.83      4.40 o
  -1  11  10        0.77       -4.80      4.86 o
   0  11  10       54.70       55.24      5.13 o
   1  11  10       75.82       90.03      6.01 o
   2  11  10       16.63       16.15      4.11 o
   3  11  10       53.34       59.62      5.23 o
   4  11  10        1.45       -0.38      3.63 o
   5  11  10        9.49        9.63      3.29 o
   6  11  10        6.77        5.61      3.67 o
   7  11  10       56.13       61.90      5.12 o
 -14  12  10        0.01        7.06      6.52 o
 -13  12  10       15.44       17.25      7.56 o
 -12  12  10        0.08       -5.38      5.38 o
 -11  12  10       23.33       37.03      6.94 o
 -10  12  10        0.71       -2.14      4.63 o
  -9  12  10       81.49       90.80      6.87 o
  -8  12  10        3.45       -1.28      5.11 o
  -7  12  10       33.18       30.70      6.56 o
  -6  12  10        1.42        2.26      4.29 o
  -5  12  10       14.68       10.61      4.60 o
  -4  12  10        9.70        8.05      4.53 o
  -3  12  10        0.11       -0.97      4.05 o
  -2  12  10        2.60       -3.88      3.88 o
  -1  12  10       13.92       12.82      5.90 o
   0  12  10       14.20       11.50      5.04 o
   1  12  10      169.21      154.46      8.79 o
   2  12  10        8.49        5.91      4.72 o
   3  12  10        5.45        5.97      4.77 o
   4  12  10      121.41      141.89     13.01 o
   5  12  10        3.73        4.14      4.59 o
   6  12  10       29.14       15.13     11.22 o
 -13  13  10        6.55        8.14      6.77 o
 -12  13  10       10.14       15.23      6.79 o
 -11  13  10        8.20        8.14      6.07 o
 -10  13  10       10.10        6.50      5.93 o
  -9  13  10        8.36        5.05      5.93 o
  -8  13  10       34.41       31.62      7.42 o
  -7  13  10        0.40       -4.25      4.87 o
  -6  13  10        5.08        1.25      5.17 o
  -5  13  10       31.19       22.80      5.32 o
  -4  13  10        3.99       -3.64      4.19 o
  -3  13  10        5.43        5.58      4.59 o
  -2  13  10        1.05        4.54      4.57 o
  -1  13  10        0.01       -4.67      4.67 o
   0  13  10        1.27        0.35      4.96 o
   1  13  10       18.99       32.64      6.12 o
   2  13  10       45.03       49.92      6.48 o
   3  13  10       54.06       48.33      6.55 o
   4  13  10       11.44       11.53      5.35 o
   5  13  10       31.88       23.25      5.80 o
 -12  14  10        6.86       11.91      9.19 o
 -11  14  10       85.11       74.32     11.33 o
 -10  14  10        0.39        0.77     12.00 o
  -9  14  10       22.84       23.98      9.71 o
  -8  14  10       85.08      107.11      9.30 o
  -7  14  10       83.33       83.97      8.56 o
  -6  14  10       26.45       24.06      6.79 o
  -5  14  10        0.01        0.41      5.26 o
  -4  14  10       24.53       24.00      5.50 o
  -3  14  10        1.61       -3.14      4.75 o
  -2  14  10       24.18       28.11      5.83 o
  -1  14  10        2.74       -2.84      5.44 o
   0  14  10        3.80       -0.21      5.04 o
   1  14  10        9.76        3.02      5.49 o
   2  14  10       36.86       40.94      9.21 o
   3  14  10        9.04       -1.86      5.18 o
   4  14  10      106.25      123.26      8.64 o
 -10  15  10        2.12        3.11     10.51 o
  -9  15  10        1.52        5.74      8.57 o
  -8  15  10        1.12       -0.72      6.09 o
  -7  15  10        0.28       -5.40      5.40 o
  -6  15  10       13.03       19.74      6.84 o
  -5  15  10       65.68       79.77      8.68 o
  -4  15  10       34.83       35.55      7.11 o
  -3  15  10       12.15        9.50      5.40 o
  -2  15  10       91.57      105.64      9.20 o
  -1  15  10        3.35        0.01      7.98 o
   0  15  10       60.60       67.13      8.16 o
   1  15  10        3.54       -2.83      5.76 o
   2  15  10       31.56       35.64      6.74 o
  -8  16  10       94.56       79.88     12.28 o
  -7  16  10        4.02       10.32      6.90 o
  -6  16  10      150.09      165.38     12.04 o
  -5  16  10        0.15        0.60      6.37 o
  -4  16  10       27.23       15.56      7.18 o
  -3  16  10        0.00       -3.09      5.93 o
  -2  16  10       12.83       10.57      7.64 o
  -1  16  10      113.60      137.88     14.93 o
   0  16  10       30.03       35.64      7.66 o
 -17   0  11        7.93        2.65     10.24 o
 -15   0  11       37.58       35.41      7.81 o
 -13   0  11       56.46       59.21      9.59 o
 -11   0  11        0.06        2.04      5.17 o
  -9   0  11      334.15      318.82     10.60 o
  -7   0  11     4070.19     3908.27     55.91 o
  -5   0  11     1378.25     1315.56     22.88 o
  -3   0  11       42.32       42.10      3.92 o
  -1   0  11       85.67       74.47      5.76 o
   1   0  11      731.68      667.60     16.28 o
   3   0  11      354.93      338.36      8.54 o
   5   0  11        7.97        7.64      2.78 o
   7   0  11        3.13        3.50      2.63 o
   9   0  11        0.54        1.85      3.86 o
 -18   1  11        3.02        5.37      7.72 o
 -17   1  11       62.42       61.84      9.71 o
 -16   1  11       64.39       90.69     19.42 o
 -15   1  11       68.20       72.54      6.46 o
 -14   1  11       34.80       34.81      5.20 o
 -13   1  11      112.39      111.38      8.32 o
 -12   1  11        3.77        0.40      3.72 o
 -11   1  11      133.90      129.42      6.61 o
 -10   1  11       15.78       10.22      3.79 o
  -9   1  11       21.25       13.20      3.13 o
  -8   1  11        0.79        2.35      2.55 o
  -7   1  11        7.89       -1.29      2.65 o
  -6   1  11      474.47      452.66      8.36 o
  -5   1  11     2025.32     1910.81     21.46 o
  -4   1  11      376.97      411.90      7.52 o
  -3   1  11      300.50      270.80      5.85 o
  -2   1  11      420.23      433.96      9.41 o
  -1   1  11      176.94      167.62      5.79 o
   0   1  11        7.41        6.78      2.45 o
   1   1  11      473.87      457.27      9.12 o
   2   1  11       12.60       11.27      2.47 o
   3   1  11       84.53       85.08      4.47 o
   4   1  11       32.85       36.99      2.42 o
   5   1  11      235.22      234.23      6.88 o
   6   1  11        5.96        9.14      1.95 o
   7   1  11       85.17       94.85      4.16 o
   8   1  11       27.31       30.03      3.10 o
   9   1  11        4.25        2.44      2.65 o
 -18   2  11       28.22       30.61      8.69 o
 -17   2  11       42.86       56.26      9.64 o
 -16   2  11       63.40       74.61      9.69 o
 -15   2  11        8.81        9.03      4.66 o
 -14   2  11       48.75       34.99      5.25 o
 -13   2  11       10.68        8.09      4.15 o
 -12   2  11       24.03       23.85      4.52 o
 -11   2  11      286.18      260.14      8.94 o
 -10   2  11       14.05       12.30      3.82 o
  -9   2  11     1139.24     1043.81     14.83 o
  -8   2  11      141.76      126.25      5.16 o
  -7   2  11      415.91      366.15      7.76 o
  -6   2  11      244.89      224.80      6.02 o
  -5   2  11      836.52      786.15     11.40 o
  -4   2  11      111.29       95.23      3.90 o
  -3   2  11      715.89      692.23     11.24 o
  -2   2  11      230.35      230.21      5.97 o
  -1   2  11      487.17      451.39      9.52 o
   0   2  11        8.95        6.58      2.65 o
   1   2  11      242.11      226.84      6.38 o
   2   2  11        1.46       -2.09      2.09 o
   3   2  11      600.15      583.44      9.25 o
   4   2  11       49.35       49.34      3.88 o
   5   2  11      163.87      161.44      4.06 o
   6   2  11        0.00       -1.83      1.83 o
   7   2  11        9.27        6.88      2.16 o
   8   2  11       61.03       60.52      6.46 o
   9   2  11       17.77       10.62      2.93 o
 -17   3  11        3.16        0.24      7.08 o
 -16   3  11        8.36        9.22      6.82 o
 -15   3  11        0.48        4.81      5.19 o
 -14   3  11       38.37       32.61      5.25 o
 -13   3  11       43.12       44.51      5.28 o
 -12   3  11        7.71        1.40      3.62 o
 -11   3  11       23.91        6.96      4.02 o
 -10   3  11       31.97       29.53      4.22 o
  -9   3  11      178.02      189.93      6.93 o
  -8   3  11      508.17      506.93      9.47 o
  -7   3  11       85.65       80.96      4.06 o
  -6   3  11      234.60      218.86      5.98 o
  -5   3  11       75.79       71.06      3.64 o
  -4   3  11      541.36      535.65      9.13 o
  -3   3  11      313.90      288.30      7.08 o
  -2   3  11       87.61       89.74      4.10 o
  -1   3  11       84.32       83.00      4.44 o
   0   3  11     1369.93     1315.61     19.15 o
   1   3  11       92.34      111.58      4.74 o
   2   3  11      209.88      182.77      5.25 o
   3   3  11       32.97       38.62      2.82 o
   4   3  11       11.55        7.92      2.16 o
   5   3  11        4.26        2.20      1.69 o
   6   3  11       31.04       34.50      4.25 o
   7   3  11        8.36        2.34      4.04 o
   8   3  11       52.75       46.08      5.68 o
   9   3  11       15.61       19.15      5.01 o
 -17   4  11        0.00        0.18      7.09 o
 -16   4  11        0.73        3.53      5.74 o
 -15   4  11       18.26       21.61      6.01 o
 -14   4  11       11.95       11.42      4.63 o
 -13   4  11      113.64      117.07      6.98 o
 -12   4  11        0.02       -2.09      3.57 o
 -11   4  11      335.74      291.88      9.49 o
 -10   4  11      126.35      137.34      8.82 o
  -9   4  11      187.01      189.18      8.28 o
  -8   4  11      376.70      383.79      8.32 o
  -7   4  11        7.64        9.33      3.03 o
  -6   4  11      383.03      357.83      7.57 o
  -5   4  11        2.62       -2.13      2.13 o
  -4   4  11      122.43      120.26      4.74 o
  -3   4  11      616.83      526.74      9.85 o
  -2   4  11        0.12        0.63      2.33 o
  -1   4  11      878.04      750.00     13.32 o
   0   4  11        0.75        0.94      2.71 o
   1   4  11      237.19      226.19      6.63 o
   2   4  11      229.30      218.40      5.77 o
   3   4  11       70.51       70.87      3.45 o
   4   4  11      205.69      203.40      5.31 o
   5   4  11        3.65       11.18      4.26 o
   6   4  11      101.24      102.28      7.18 o
   7   4  11      101.28       90.82      7.05 o
   8   4  11        7.89        9.76      4.88 o
   9   4  11       81.05       98.26      7.61 o
 -17   5  11        4.64        7.48      7.80 o
 -16   5  11        7.21        5.70      6.30 o
 -15   5  11       30.74       35.04      6.61 o
 -14   5  11        1.44        5.99      4.53 o
 -13   5  11       26.67       19.60      4.77 o
 -12   5  11       58.10       37.70      5.19 o
 -11   5  11      153.25      136.72      6.98 o
 -10   5  11      100.79      111.21      6.27 o
  -9   5  11       13.19        2.57      3.04 o
  -8   5  11       18.00       28.41      3.67 o
  -7   5  11        0.00       -2.51      2.51 o
  -6   5  11       41.73       54.12      3.70 o
  -5   5  11      242.53      239.73      6.23 o
  -4   5  11       39.76       38.65      3.62 o
  -3   5  11      245.50      235.34      6.78 o
  -2   5  11        1.37        3.33      2.62 o
  -1   5  11     1027.23     1007.18     16.55 o
   0   5  11      269.71      268.14      9.62 o
   1   5  11      465.56      442.02      9.49 o
   2   5  11      256.29      243.05      6.85 o
   3   5  11       63.57       68.95      4.26 o
   4   5  11       47.14       52.04      3.38 o
   5   5  11        4.46        7.57      4.54 o
   6   5  11       69.12       75.52      7.10 o
   7   5  11       26.24       34.48      5.83 o
   8   5  11        3.90       11.91      5.04 o
 -17   6  11        5.12        9.47     10.95 o
 -16   6  11       86.95      108.17     10.44 o
 -15   6  11        2.17       -2.44      5.31 o
 -14   6  11        1.64        5.92      4.71 o
 -13   6  11       62.18       54.93      5.86 o
 -12   6  11       55.18       52.62      5.46 o
 -11   6  11       96.86       92.02      8.19 o
 -10   6  11      128.27      106.26      8.65 o
  -9   6  11       15.96       15.87      3.59 o
  -8   6  11       29.83       23.28      3.70 o
  -7   6  11      316.83      314.66      7.63 o
  -6   6  11      228.89      224.31      6.32 o
  -5   6  11      193.21      237.48      7.23 o
  -4   6  11      473.59      436.26      9.48 o
  -3   6  11      290.33      246.89      7.13 o
  -2   6  11      128.03      113.79      5.84 o
  -1   6  11      663.75      647.30     12.74 o
   0   6  11       56.85       51.06      4.10 o
   1   6  11       89.58       92.49      7.27 o
   2   6  11       25.57       24.07      3.24 o
   3   6  11      262.99      253.51      8.52 o
   4   6  11       41.22       48.89      3.48 o
   5   6  11       43.82       39.62      4.23 o
   6   6  11       85.62      101.73      8.15 o
   7   6  11      138.61      156.88      9.81 o
   8   6  11        0.79       -4.77      4.77 o
 -16   7  11        0.01        4.77      6.13 o
 -15   7  11        0.10       -0.99      5.57 o
 -14   7  11        3.83       -0.78      5.34 o
 -13   7  11      109.79      120.41      7.47 o
 -12   7  11        0.65        1.87      4.05 o
 -11   7  11        1.54       -2.53      3.71 o
 -10   7  11        5.45        5.77      3.88 o
  -9   7  11       42.24       36.20      4.61 o
  -8   7  11       52.60       48.01      4.41 o
  -7   7  11       32.01       37.96      3.99 o
  -6   7  11      148.63      145.74      5.40 o
  -5   7  11       78.11       77.43      4.81 o
  -4   7  11       16.22       20.62      3.40 o
  -3   7  11       11.43       10.08      3.16 o
  -2   7  11      174.40      186.05      6.40 o
  -1   7  11       43.84       38.06      4.22 o
   0   7  11       17.26        8.54      3.33 o
   1   7  11      484.32      448.79     10.20 o
   2   7  11       24.32       27.29      3.60 o
   3   7  11      106.15      112.95      5.28 o
   4   7  11       67.67       71.45      5.41 o
   5   7  11       43.01       48.55      5.63 o
   6   7  11        0.37        2.23      6.12 o
   7   7  11       46.92       50.30      7.21 o
   8   7  11        8.12       17.85      6.05 o
 -16   8  11        4.15       -0.74      6.76 o
 -15   8  11       12.58        8.32      6.28 o
 -14   8  11        2.38       10.66      6.07 o
 -13   8  11      145.42      182.24     13.63 o
 -12   8  11        8.69        7.11      4.30 o
 -11   8  11       20.14       14.43      4.46 o
 -10   8  11        1.39       -4.31      4.31 o
  -9   8  11       24.40       29.83      4.50 o
  -8   8  11      299.69      280.62      8.32 o
  -7   8  11       35.45       34.36      4.15 o
  -6   8  11       23.05       19.44      4.20 o
  -5   8  11       35.67       21.96      3.68 o
  -4   8  11        0.15       -0.54      2.85 o
  -3   8  11      120.85      115.12      6.31 o
  -2   8  11        0.18       -2.72      2.72 o
  -1   8  11      402.74      394.29     10.25 o
   0   8  11        0.42       -0.75      3.06 o
   1   8  11       10.30       10.60      3.51 o
   2   8  11       17.05       19.84      3.68 o
   3   8  11       34.75       38.65      4.01 o
   4   8  11        3.55        1.37      2.88 o
   5   8  11       11.74        3.79      3.81 o
   6   8  11        0.85       -1.70      4.00 o
   7   8  11        7.68        5.56      2.74 o
 -15   9  11       52.31       75.93      8.72 o
 -14   9  11        6.14        8.94      6.51 o
 -13   9  11      125.74      145.55      9.75 o
 -12   9  11       33.46       43.51      5.86 o
 -11   9  11      160.01      138.59      7.73 o
 -10   9  11       25.79       25.47      4.78 o
  -9   9  11       10.78       13.97      4.26 o
  -8   9  11       60.87       55.80      4.87 o
  -7   9  11       11.27        9.03      4.26 o
  -6   9  11       35.99       41.11      5.09 o
  -5   9  11       83.13      107.68      9.11 o
  -4   9  11       83.19       88.01      5.20 o
  -3   9  11       26.98       29.78      3.91 o
  -2   9  11        1.45       -2.81      2.81 o
  -1   9  11       23.50       17.46      3.83 o
   0   9  11       10.12        8.80      3.65 o
   1   9  11        2.77        4.63      3.94 o
   2   9  11       25.45       26.12      3.96 o
   3   9  11       10.52        8.49      3.54 o
   4   9  11        0.71        2.24      3.16 o
   5   9  11        3.08        3.56      3.02 o
   6   9  11       58.46       63.46      4.53 o
   7   9  11       14.97        9.00      3.22 o
 -15  10  11       16.86        4.81      6.55 o
 -14  10  11        2.20        5.34      6.13 o
 -13  10  11        0.08       -3.86      5.55 o
 -12  10  11       14.09       14.76      5.10 o
 -11  10  11        0.12        2.71      5.85 o
 -10  10  11        3.92        8.81      4.51 o
  -9  10  11       10.72       13.93      4.40 o
  -8  10  11       81.93       75.04      7.25 o
  -7  10  11        9.26        9.57      4.33 o
  -6  10  11       53.18       53.63      5.65 o
  -5  10  11       52.45       65.74      5.90 o
  -4  10  11        1.05       -3.41      3.74 o
  -3  10  11       75.05       79.33      5.86 o
  -2  10  11       84.73       95.56      6.10 o
  -1  10  11      235.73      241.91     10.52 o
   0  10  11      234.12      227.95      8.49 o
   1  10  11       37.98       46.78      4.86 o
   2  10  11       51.54       57.43      4.22 o
   3  10  11       52.84       51.77      4.10 o
   4  10  11       51.40       56.36      4.09 o
   5  10  11        6.16        3.02      3.37 o
   6  10  11        7.73       10.35      6.00 o
 -14  11  11        0.24       -6.01      6.01 o
 -13  11  11        0.13       -0.55      5.85 o
 -12  11  11      106.22      118.58      9.35 o
 -11  11  11       46.02       49.89      6.21 o
 -10  11  11       21.94       32.61      5.49 o
  -9  11  11       20.17       11.19      6.02 o
  -8  11  11       21.57       35.54      6.55 o
  -7  11  11        0.02        1.37      4.13 o
  -6  11  11       38.49       42.50      5.68 o
  -5  11  11        4.79       -1.77      3.97 o
  -4  11  11       19.82       22.94      7.74 o
  -3  11  11       21.33       21.36      4.83 o
  -2  11  11        2.65        2.54      6.18 o
  -1  11  11        4.02        4.81      4.70 o
   0  11  11       16.01       15.99      5.00 o
   1  11  11        0.87        2.40      3.73 o
   2  11  11        0.86        0.07      3.77 o
   3  11  11       42.98       41.07      4.97 o
   4  11  11       77.19       75.00      5.63 o
   5  11  11        0.68       -2.07      5.82 o
 -13  12  11        0.14       -7.48      9.39 o
 -12  12  11        4.87       -1.17      5.79 o
 -11  12  11       10.97        5.73      6.26 o
 -10  12  11        4.47        3.90      5.89 o
  -9  12  11       16.84        6.03      5.93 o
  -8  12  11        0.04        2.55      5.41 o
  -7  12  11        9.36        9.96      6.38 o
  -6  12  11        0.82       -0.33      4.37 o
  -5  12  11       20.61       23.01      7.90 o
  -4  12  11        7.71       -2.75      4.47 o
  -3  12  11      306.97      357.92     11.95 o
  -2  12  11       92.65      101.34      8.03 o
  -1  12  11      134.74      135.04      8.47 o
   0  12  11        5.49        7.91      5.15 o
   1  12  11        1.58        9.91      4.77 o
   2  12  11        0.13        1.25      5.12 o
   3  12  11       25.58       34.37      5.70 o
   4  12  11        0.90        7.26      4.87 o
   5  12  11        0.39       -5.68      5.68 o
 -12  13  11        2.69        1.86      8.03 o
 -11  13  11        2.66        7.55     17.14 o
 -10  13  11        9.83       15.02      6.68 o
  -9  13  11      133.56      147.08     12.27 o
  -8  13  11       68.06       83.01      8.80 o
  -7  13  11        0.00       -5.20      5.20 o
  -6  13  11       14.27        8.43      5.77 o
  -5  13  11       22.23       18.57      5.39 o
  -4  13  11       27.52       27.75      7.22 o
  -3  13  11       13.42       18.46      7.47 o
  -2  13  11        7.89        5.35      6.87 o
  -1  13  11       42.55       46.18      6.81 o
   0  13  11       24.22       23.33      6.04 o
   1  13  11      196.51      186.36     10.70 o
   2  13  11       40.83       46.43      8.14 o
   3  13  11       92.27      103.93      8.00 o
   4  13  11       39.86       39.04     13.69 o
 -11  14  11        0.70       11.58      8.92 o
 -10  14  11        4.32       -1.17      8.35 o
  -9  14  11        5.97       -0.47      6.25 o
  -8  14  11        6.36        4.76      8.04 o
  -7  14  11        3.50       -4.17      5.87 o
  -6  14  11       55.45       44.72     11.35 o
  -5  14  11        4.65        8.35      5.83 o
  -4  14  11       13.98        3.39      4.99 o
  -3  14  11       76.05       74.20     10.91 o
  -2  14  11        0.04        6.08      5.88 o
  -1  14  11      166.29      178.43     14.84 o
   0  14  11        0.04       -5.30      5.30 o
   1  14  11        4.75       11.17      5.73 o
   2  14  11       12.70       12.46      5.99 o
  -9  15  11       13.02       15.27      8.48 o
  -8  15  11        0.46       -4.46      6.38 o
  -7  15  11        7.04       12.64      7.10 o
  -6  15  11       22.78       29.58      7.64 o
  -5  15  11       22.76       15.38      7.00 o
  -4  15  11        1.09        0.73      5.80 o
  -3  15  11        1.95        0.57      5.88 o
  -2  15  11       22.75       22.27      6.96 o
  -1  15  11        3.94       10.03      6.35 o
   0  15  11       33.33       40.55      7.39 o
   1  15  11        7.82       -2.03     10.35 o
  -6  16  11       16.30       13.83      7.48 o
  -5  16  11       31.63       34.25      8.04 o
  -4  16  11        0.99       -0.05      7.83 o
  -3  16  11       33.14       40.47     20.92 o
  -2  16  11       23.80       41.44      7.93 o
 -16   0  12       90.34      117.02     11.40 o
 -14   0  12        7.89        7.07      6.62 o
 -12   0  12       31.14       26.40      6.87 o
 -10   0  12      638.43      610.44     22.15 o
  -8   0  12      117.62      107.52      6.63 o
  -6   0  12      636.46      609.51     14.39 o
  -4   0  12     1185.75     1144.28     21.65 o
  -2   0  12       15.44       12.90      4.22 o
   0   0  12        1.48        0.28      3.52 o
   2   0  12     1020.95     1015.94     22.18 o
   4   0  12      721.11      729.62     14.11 o
   6   0  12       21.75       20.34      4.11 o
   8   0  12      146.24      141.82     16.14 o
 -17   1  12       50.91       71.02     23.45 o
 -16   1  12        0.01       -2.74      8.27 o
 -15   1  12        4.39        3.20      4.62 o
 -14   1  12       48.01       51.93     10.80 o
 -13   1  12       19.85       21.02      4.76 o
 -12   1  12      123.59      128.34      8.87 o
 -11   1  12        2.73        2.86      4.04 o
 -10   1  12       55.46       36.18      4.66 o
  -9   1  12      214.00      202.56      6.43 o
  -8   1  12      270.54      242.35      7.89 o
  -7   1  12      106.24      104.65      4.55 o
  -6   1  12       16.13        7.19      2.55 o
  -5   1  12        7.52        9.93      2.53 o
  -4   1  12       11.32       11.84      3.97 o
  -3   1  12       26.53       26.76      3.52 o
  -2   1  12        6.35       10.13      2.86 o
  -1   1  12       15.74       18.76      3.04 o
   0   1  12      366.00      364.14      8.60 o
   1   1  12       22.85       30.08      5.55 o
   2   1  12       48.27       43.81      3.44 o
   3   1  12        1.75        1.65      2.28 o
   4   1  12       34.83       38.94      2.94 o
   5   1  12       53.39       58.22      2.95 o
   6   1  12        6.08        7.93      2.39 o
   7   1  12       17.56       18.78      2.89 o
   8   1  12        3.57        5.32      3.04 o
 -17   2  12      106.12      100.93     16.87 o
 -16   2  12        4.55       13.88      6.01 o
 -15   2  12       83.34       93.00      7.16 o
 -14   2  12       24.11       14.65      4.90 o
 -13   2  12      157.61      153.12      7.74 o
 -12   2  12      209.68      226.91      8.98 o
 -11   2  12       39.31       39.39      4.94 o
 -10   2  12        1.08        2.20      3.58 o
  -9   2  12      172.66      161.65      6.44 o
  -8   2  12       60.00       64.29      4.82 o
  -7   2  12       10.05        6.39      2.67 o
  -6   2  12       62.27       64.52      4.44 o
  -5   2  12       63.66       63.85      3.64 o
  -4   2  12       89.32       85.46      4.34 o
  -3   2  12       56.22       52.24      4.13 o
  -2   2  12        8.70        9.64      2.95 o
  -1   2  12        0.04       -2.37      2.80 o
   0   2  12       96.79      105.49      4.85 o
   1   2  12       87.94       86.10      4.39 o
   2   2  12        8.30        5.88      2.51 o
   3   2  12      267.60      273.54      6.36 o
   4   2  12      102.07      101.68      6.00 o
   5   2  12        3.96        4.71      2.19 o
   6   2  12       40.87       38.52      2.96 o
   7   2  12        1.51        3.67      2.44 o
   8   2  12      115.56      123.83      5.60 o
 -17   3  12        1.27        6.48      7.78 o
 -16   3  12       10.22       10.75      9.66 o
 -15   3  12       16.44       11.17      4.99 o
 -14   3  12        5.26        5.06      4.36 o
 -13   3  12       38.67       45.71      5.59 o
 -12   3  12       31.63       43.93      5.24 o
 -11   3  12       30.62       33.57      4.85 o
 -10   3  12        0.50        3.95      4.07 o
  -9   3  12       79.36       77.45      4.94 o
  -8   3  12       55.57       42.03      3.65 o
  -7   3  12       22.36       21.77      3.06 o
  -6   3  12       20.44       14.87      2.81 o
  -5   3  12      451.31      468.94     11.53 o
  -4   3  12      155.39      141.17      5.44 o
  -3   3  12        5.57        2.87      2.82 o
  -2   3  12       20.63        9.81      3.00 o
  -1   3  12       19.08       16.35      3.33 o
   0   3  12        2.40        1.15      2.62 o
   1   3  12       15.07        6.60      2.69 o
   2   3  12        0.09       -0.17      2.39 o
   3   3  12        0.09       -1.14      2.25 o
   4   3  12       76.38       74.80      5.97 o
   5   3  12        2.07        2.33      3.13 o
   6   3  12       38.94       34.48      3.58 o
   7   3  12       28.23       20.34      3.43 o
   8   3  12       14.27       15.93      4.88 o
 -17   4  12        5.33       11.49      7.89 o
 -16   4  12        6.78        8.73      6.31 o
 -15   4  12       49.02       54.94      6.46 o
 -14   4  12        4.58        1.26      4.32 o
 -13   4  12        0.40       -1.20      5.34 o
 -12   4  12       24.35       16.39      4.56 o
 -11   4  12       36.36       36.51      4.93 o
 -10   4  12       27.02       23.21      8.11 o
  -9   4  12       40.43       33.95      4.08 o
  -8   4  12      134.65      116.72      5.90 o
  -7   4  12      186.88      147.40      5.38 o
  -6   4  12       18.72       19.51      2.99 o
  -5   4  12      115.64      129.85      5.86 o
  -4   4  12      215.71      202.01      6.56 o
  -3   4  12      575.70      601.41     12.51 o
  -2   4  12       48.41       49.79      4.34 o
  -1   4  12      765.99      758.54     13.89 o
   0   4  12      189.58      187.09      6.63 o
   1   4  12      123.37      114.04      6.91 o
   2   4  12      129.42      140.57      5.57 o
   3   4  12      250.40      239.78      6.76 o
   4   4  12       97.00       93.48      4.32 o
   5   4  12       11.35       15.13      3.30 o
   6   4  12        2.75        4.08      2.87 o
   7   4  12       48.38       52.59      6.53 o
   8   4  12        3.54        0.81      6.44 o
 -17   5  12       20.74       32.70      9.22 o
 -16   5  12        5.98        0.86      7.27 o
 -15   5  12        7.96       21.18      6.40 o
 -14   5  12       59.13       65.17      7.11 o
 -13   5  12       34.48       41.32      5.63 o
 -12   5  12       81.08       77.07      6.22 o
 -11   5  12      119.72      121.91      8.47 o
 -10   5  12        3.26        9.78      3.76 o
  -9   5  12      140.24      156.44      9.47 o
  -8   5  12      366.61      344.31      9.04 o
  -7   5  12      190.10      205.20      6.40 o
  -6   5  12       76.87       66.29      4.63 o
  -5   5  12      284.12      281.28      7.92 o
  -4   5  12      242.02      206.49      7.62 o
  -3   5  12       46.84       35.01      4.17 o
  -2   5  12       91.38       74.48      5.06 o
  -1   5  12       20.60       19.40      3.74 o
   0   5  12      342.51      351.84      9.04 o
   1   5  12        3.68       -2.58      4.85 o
   2   5  12       11.95       14.85      3.18 o
   3   5  12        2.06       -1.63      2.52 o
   4   5  12        0.02        0.41      2.36 o
   5   5  12       12.86       11.96      3.39 o
   6   5  12      106.57      121.28      8.65 o
   7   5  12        6.08       12.37      5.21 o
 -16   6  12       14.05        9.34     11.44 o
 -15   6  12       33.08       49.95      9.76 o
 -14   6  12       14.22       22.99      6.91 o
 -13   6  12       47.75       52.08      6.10 o
 -12   6  12       78.83       82.41      7.57 o
 -11   6  12       32.33       27.33      4.84 o
 -10   6  12       36.85       42.61      4.96 o
  -9   6  12       43.41       50.45      5.08 o
  -8   6  12       92.70       94.42      5.40 o
  -7   6  12      363.54      372.22      9.28 o
  -6   6  12       60.13       55.07      4.47 o
  -5   6  12        3.80        1.56      3.07 o
  -4   6  12       33.79       36.78      3.88 o
  -3   6  12      371.69      384.42     10.26 o
  -2   6  12       11.29       10.32      3.56 o
  -1   6  12      436.29      426.21     10.40 o
   0   6  12        3.29       -1.25      2.96 o
   1   6  12        3.15        1.74      3.00 o
   2   6  12        1.49       -2.38      2.78 o
   3   6  12        8.46        1.44      2.85 o
   4   6  12      106.29      104.87      4.89 o
   5   6  12        0.03       -3.12      3.12 o
   6   6  12        7.43       10.02      3.59 o
   7   6  12        0.45        2.88      5.18 o
 -16   7  12        5.89       12.65      6.69 o
 -15   7  12       28.29       39.40      7.09 o
 -14   7  12       24.09       22.84      5.41 o
 -13   7  12        0.21       -3.38      4.32 o
 -12   7  12        0.35       -1.12      4.09 o
 -11   7  12        5.13        0.53      4.04 o
 -10   7  12        0.71       -3.34      5.29 o
  -9   7  12        4.37        4.51      3.83 o
  -8   7  12       67.71       63.53      4.88 o
  -7   7  12        2.91        4.77      3.73 o
  -6   7  12       37.03       31.25      4.63 o
  -5   7  12        2.99        3.99      3.13 o
  -4   7  12      594.28      545.32     11.25 o
  -3   7  12       17.60       23.98      3.97 o
  -2   7  12      253.41      239.26      8.24 o
  -1   7  12       55.68       57.39      4.76 o
   0   7  12      125.30      132.19      6.11 o
   1   7  12        4.63        5.72      3.22 o
   2   7  12      376.56      376.45      9.48 o
   3   7  12       81.08       85.14      7.07 o
   4   7  12       76.79       82.27      5.96 o
   5   7  12       36.22       37.35      7.26 o
   6   7  12       16.06       17.99      4.14 o
   7   7  12        0.03       -0.30      9.91 o
 -15   8  12        1.63        5.21      6.08 o
 -14   8  12        0.18       -0.69      5.66 o
 -13   8  12       20.42       27.52      6.82 o
 -12   8  12       56.91       45.91      5.91 o
 -11   8  12       95.53       91.11      6.78 o
 -10   8  12       90.67       78.98      6.22 o
  -9   8  12       50.84       58.35      5.61 o
  -8   8  12      194.53      185.04      8.26 o
  -7   8  12       21.81       30.15      4.82 o
  -6   8  12      108.18      103.23      6.86 o
  -5   8  12      209.40      193.59      8.15 o
  -4   8  12       25.98       18.01      3.66 o
  -3   8  12       46.47       47.68      4.84 o
  -2   8  12       34.40       30.63      4.25 o
  -1   8  12        0.14       -3.18      3.18 o
   0   8  12       63.97       61.81      9.68 o
   1   8  12        5.51        5.44      3.42 o
   2   8  12        1.71        4.63      3.28 o
   3   8  12       72.95       63.67      5.12 o
   4   8  12       25.88       30.52      5.01 o
   5   8  12       28.91       30.90      4.98 o
   6   8  12        8.62        1.12      4.11 o
 -15   9  12        3.74       13.63      6.67 o
 -14   9  12        8.51       24.73      8.00 o
 -13   9  12        0.52        6.52      5.08 o
 -12   9  12       16.96       22.53      6.03 o
 -11   9  12       52.85       52.94      7.32 o
 -10   9  12       27.80       20.08      5.70 o
  -9   9  12       42.11       43.57      6.67 o
  -8   9  12        7.30       16.90      4.59 o
  -7   9  12       35.10       36.76      5.29 o
  -6   9  12       30.49       28.37      4.99 o
  -5   9  12      344.97      371.74     11.06 o
  -4   9  12        0.82       -0.29      3.75 o
  -3   9  12        0.08       -0.59      3.29 o
  -2   9  12       65.77       58.66      5.28 o
  -1   9  12        4.51        7.45      3.83 o
   0   9  12      101.36      110.94      6.17 o
   1   9  12       41.26       30.81      4.37 o
   2   9  12       16.99       14.43      3.81 o
   3   9  12       16.07       13.60      3.87 o
   4   9  12       29.44       29.76      5.17 o
   5   9  12       10.94       15.34      3.67 o
 -14  10  12        2.58        6.66      6.36 o
 -13  10  12       65.65       62.13      8.21 o
 -12  10  12       77.86       96.63      7.55 o
 -11  10  12      100.17      106.10      7.46 o
 -10  10  12       11.88        5.32      5.43 o
  -9  10  12       19.76       19.86      5.98 o
  -8  10  12      127.04      133.83      9.74 o
  -7  10  12      186.28      200.15      9.04 o
  -6  10  12       26.07       33.03      5.30 o
  -5  10  12      125.18      113.04      7.10 o
  -4  10  12       35.18       26.67      4.92 o
  -3  10  12        2.43        5.60      4.93 o
  -2  10  12        0.21       -0.89      6.47 o
  -1  10  12        4.04        7.33      4.01 o
   0  10  12        1.29        1.48      3.81 o
   1  10  12       40.07       37.24      4.71 o
   2  10  12        3.67       -0.44      3.98 o
   3  10  12      103.22      117.19      6.43 o
   4  10  12        1.25        0.24      5.79 o
   5  10  12       25.08       27.00      5.58 o
 -13  11  12        2.91        9.24      6.52 o
 -12  11  12       54.69       71.39      8.67 o
 -11  11  12      102.96      126.91     15.58 o
 -10  11  12        1.53       -3.81      5.49 o
  -9  11  12      183.07      186.10     10.76 o
  -8  11  12       22.78       11.60      7.32 o
  -7  11  12       25.64       28.90      5.54 o
  -6  11  12        1.91       -2.43      4.26 o
  -5  11  12       35.00       41.86      5.72 o
  -4  11  12      188.33      188.44      8.67 o
  -3  11  12       24.44       24.77      6.02 o
  -2  11  12       95.81       92.04      7.63 o
  -1  11  12        0.70        6.20      4.82 o
   0  11  12       31.02       32.41      5.69 o
   1  11  12       19.74       30.07      6.99 o
   2  11  12        4.77        4.31      4.77 o
   3  11  12       18.07       20.37      7.20 o
   4  11  12        0.03       -5.51      5.51 o
 -13  12  12        1.00       19.06     13.61 o
 -12  12  12        1.13       -7.62      7.62 o
 -11  12  12        1.25       -3.81      6.02 o
 -10  12  12        0.22       -5.68      5.68 o
  -9  12  12        0.00        9.74      7.24 o
  -8  12  12        7.19       17.12      7.33 o
  -7  12  12        2.89       -2.89      9.69 o
  -6  12  12       68.05       76.28      7.03 o
  -5  12  12        5.82       18.26      5.17 o
  -4  12  12       18.65       31.25      6.61 o
  -3  12  12       84.55       79.66      8.08 o
  -2  12  12       67.75       76.16      8.73 o
  -1  12  12        9.89       17.32      5.60 o
   0  12  12       45.75       54.53      6.75 o
   1  12  12        0.74        3.94      5.47 o
   2  12  12       21.37       13.97      7.21 o
   3  12  12        0.30       -5.18      5.18 o
 -11  13  12       25.09       28.55      9.46 o
 -10  13  12        1.05       -3.99      5.97 o
  -9  13  12       80.73       82.33     11.55 o
  -8  13  12        0.05       -3.23      5.67 o
  -7  13  12       15.67       12.36      6.41 o
  -6  13  12       49.04       47.22      7.54 o
  -5  13  12        2.52        5.78      4.97 o
  -4  13  12       96.36      103.86      9.00 o
  -3  13  12        5.41       13.34      5.87 o
  -2  13  12      101.14      126.13      9.31 o
  -1  13  12       16.93       13.76      6.36 o
   0  13  12       14.96       20.18      5.97 o
   1  13  12        4.93        0.73      6.43 o
   2  13  12        0.89       -1.61      5.32 o
 -10  14  12        4.33        3.73      6.91 o
  -9  14  12        5.87        7.17      6.93 o
  -8  14  12        1.68       -2.59      6.35 o
  -7  14  12       88.30       87.87      9.36 o
  -6  14  12       38.94       62.78      8.51 o
  -5  14  12        0.37        0.25      6.06 o
  -4  14  12        6.11       -0.97      5.94 o
  -3  14  12       49.56       49.00      7.65 o
  -2  14  12       67.74       68.91      8.13 o
  -1  14  12       17.44       18.15      6.65 o
   0  14  12       59.38       70.69      7.86 o
  -7  15  12       24.41       29.16      8.02 o
  -6  15  12        2.18       -6.34      6.34 o
  -5  15  12       26.46       21.64     14.82 o
  -4  15  12        0.01        2.83      7.89 o
  -3  15  12       16.28       17.28      7.27 o
  -2  15  12        0.26        5.65      6.54 o
 -17   0  13        7.43        3.22     11.08 o
 -15   0  13        7.81       -5.49      6.56 o
 -13   0  13      125.87      118.15     10.15 o
 -11   0  13       88.37       86.56      8.97 o
  -9   0  13       31.47       36.89      5.44 o
  -7   0  13        4.61        0.12      4.65 o
  -5   0  13       47.45       32.42      5.95 o
  -3   0  13      236.07      261.16     20.44 o
  -1   0  13      249.67      237.47     10.55 o
   1   0  13       18.27       18.75      4.39 o
   3   0  13      127.91      113.34      7.14 o
   5   0  13        0.05       -0.83      3.70 o
   7   0  13        4.85        2.17      3.93 o
 -17   1  13        2.71       -4.96      7.21 o
 -16   1  13       40.21       21.19      5.97 o
 -15   1  13        5.32       -2.74      4.62 o
 -14   1  13       72.07       75.44      9.18 o
 -13   1  13       37.69       34.70      5.43 o
 -12   1  13       23.68       16.17      4.74 o
 -11   1  13      483.96      492.64     12.90 o
 -10   1  13       24.26       20.56      4.23 o
  -9   1  13        1.55        2.38      3.16 o
  -8   1  13      145.55      139.99      5.56 o
  -7   1  13      735.71      718.55     11.73 o
  -6   1  13       17.33       16.64      2.95 o
  -5   1  13       67.73       64.27      4.98 o
  -4   1  13      175.10      162.81      6.86 o
  -3   1  13      135.91      136.07      6.06 o
  -2   1  13        8.30        3.63      3.19 o
  -1   1  13       57.96       56.14      4.25 o
   0   1  13      367.15      342.50      8.66 o
   1   1  13       16.76       16.77      3.12 o
   2   1  13      156.99      155.83      5.91 o
   3   1  13       33.76       31.68      3.40 o
   4   1  13       18.30       16.03      2.91 o
   5   1  13      217.89      244.93      6.18 o
   6   1  13       12.93        6.15      4.69 o
   7   1  13      129.25      123.92      6.01 o
 -17   2  13        6.15       14.92      8.03 o
 -16   2  13        3.99        5.36      5.95 o
 -15   2  13        4.00       -0.88      4.66 o
 -14   2  13       95.69       97.39      7.30 o
 -13   2  13       60.78       65.60      6.21 o
 -12   2  13        5.57        3.95      4.27 o
 -11   2  13       25.95       19.15      4.58 o
 -10   2  13      188.99      173.09      7.71 o
  -9   2  13       11.32        7.76      3.32 o
  -8   2  13      365.57      366.76     10.16 o
  -7   2  13       52.74       41.33      3.75 o
  -6   2  13      130.31      130.95      5.74 o
  -5   2  13      187.76      201.44      7.77 o
  -4   2  13      680.30      674.63     13.75 o
  -3   2  13        1.54        2.66      3.02 o
  -2   2  13      412.90      389.75     10.80 o
  -1   2  13       21.03       21.20      3.46 o
   0   2  13       64.65       70.34      4.47 o
   1   2  13      105.93      109.19      5.03 o
   2   2  13       69.00       68.86      4.25 o
   3   2  13      104.10      103.14      6.02 o
   4   2  13        2.67       -0.36      2.54 o
   5   2  13       28.50       25.86      3.79 o
   6   2  13        8.99        8.59      4.57 o
   7   2  13        6.06        8.75      3.83 o
 -17   3  13        9.04        6.53      7.78 o
 -16   3  13        0.23       -1.61      5.75 o
 -15   3  13       79.10       88.13      7.32 o
 -14   3  13       28.55       33.73      7.47 o
 -13   3  13        7.85        2.35      4.50 o
 -12   3  13      157.34      151.47      7.78 o
 -11   3  13       65.54       66.80      5.99 o
 -10   3  13      156.71      160.53      7.55 o
  -9   3  13       50.15       43.79      4.74 o
  -8   3  13       87.99       85.54      4.69 o
  -7   3  13       72.06       72.23      4.41 o
  -6   3  13      409.26      384.01      9.34 o
  -5   3  13      205.44      198.30      7.73 o
  -4   3  13       20.07       10.21      3.66 o
  -3   3  13       42.51       30.82      4.03 o
  -2   3  13        0.69        3.58      3.43 o
  -1   3  13       49.48       47.63      4.29 o
   0   3  13      102.85       95.57      5.07 o
   1   3  13       40.72       41.05      3.76 o
   2   3  13        0.09       -2.62      2.62 o
   3   3  13      204.33      212.93      6.72 o
   4   3  13       47.87       42.37      3.73 o
   5   3  13       27.70       34.40      4.06 o
   6   3  13      168.52      164.10      6.76 o
   7   3  13       27.44       42.64      8.32 o
 -16   4  13       25.29       27.48      7.17 o
 -15   4  13       19.87       24.48      5.76 o
 -14   4  13       13.76       14.66      5.15 o
 -13   4  13       56.70       63.78      6.43 o
 -12   4  13       38.35       43.20      5.68 o
 -11   4  13       13.57       10.56      4.13 o
 -10   4  13        6.70        3.93      3.96 o
  -9   4  13       41.11       39.76      4.32 o
  -8   4  13       51.56       66.43      4.74 o
  -7   4  13       16.64       20.08      3.70 o
  -6   4  13      199.27      207.13      7.25 o
  -5   4  13       43.01       43.22      4.87 o
  -4   4  13      400.41      385.26     10.36 o
  -3   4  13      165.67      146.56      8.47 o
  -2   4  13      772.71      769.14     14.76 o
  -1   4  13      584.69      580.90     12.35 o
   0   4  13       85.60       90.12      5.08 o
   1   4  13       99.90      104.76      5.19 o
   2   4  13      216.30      213.15      7.51 o
   3   4  13       63.45       55.43      4.04 o
   4   4  13       42.08       51.81      4.64 o
   5   4  13       12.05       21.56      3.82 o
   6   4  13       12.76        2.80      4.84 o
 -16   5  13        3.97       16.86      6.89 o
 -15   5  13       24.52       24.40      6.09 o
 -14   5  13        0.01        1.39      4.65 o
 -13   5  13       30.81       23.85      5.49 o
 -12   5  13      332.14      347.55     13.53 o
 -11   5  13       33.34       24.05      4.93 o
 -10   5  13       31.13       36.63      4.90 o
  -9   5  13       24.65       17.24      3.92 o
  -8   5  13        7.49        7.51      3.84 o
  -7   5  13      434.83      415.60     10.90 o
  -6   5  13        0.10       -3.92      3.92 o
  -5   5  13      167.39      188.63      6.87 o
  -4   5  13       18.97       17.64      3.91 o
  -3   5  13       42.10       41.91      4.46 o
  -2   5  13        0.31        2.52      4.59 o
  -1   5  13      105.93      112.51      5.76 o
   0   5  13       11.02       14.25      3.43 o
   1   5  13        0.02        4.19      2.87 o
   2   5  13       47.01       42.24      3.96 o
   3   5  13       41.32       41.17      3.77 o
   4   5  13       44.40       46.67      8.07 o
   5   5  13        0.81       -3.27      3.27 o
   6   5  13       10.58       10.15      3.50 o
 -16   6  13       19.63       39.67      7.66 o
 -15   6  13       19.64       17.52      6.43 o
 -14   6  13       19.66       19.64      5.39 o
 -13   6  13        1.19       -0.90      5.09 o
 -12   6  13        5.89        8.80      4.68 o
 -11   6  13        0.92       -4.06      4.06 o
 -10   6  13      105.93       84.72      6.30 o
  -9   6  13       80.69       77.21      5.94 o
  -8   6  13        0.56        1.55      3.64 o
  -7   6  13        0.06        1.44      3.64 o
  -6   6  13       58.55       69.29      5.40 o
  -5   6  13        0.86       -1.77      3.09 o
  -4   6  13        9.54       11.07      3.66 o
  -3   6  13      328.51      341.55      9.95 o
  -2   6  13        3.43        6.19      3.41 o
  -1   6  13       83.17       83.04      6.88 o
   0   6  13       10.31       17.88      4.35 o
   1   6  13        0.08        1.69      3.05 o
   2   6  13       45.61       40.71      4.05 o
   3   6  13       37.28       33.43      4.47 o
   4   6  13        2.02       -0.31      3.65 o
   5   6  13        0.02        0.61      3.51 o
   6   6  13        0.50        2.93      6.63 o
 -15   7  13        5.87       -2.68      5.87 o
 -14   7  13       12.03       10.00      5.34 o
 -13   7  13       53.61       64.05      6.72 o
 -12   7  13       22.96       25.42      5.41 o
 -11   7  13       48.35       52.94      5.86 o
 -10   7  13       97.36       90.12      6.62 o
  -9   7  13       66.31       66.74      7.65 o
  -8   7  13       97.50      108.88      6.71 o
  -7   7  13        0.38        2.25      3.90 o
  -6   7  13      219.02      218.89      8.67 o
  -5   7  13       14.39       11.37      3.55 o
  -4   7  13       22.03       23.91      4.41 o
  -3   7  13       60.82       63.91      5.31 o
  -2   7  13      151.83      172.00      8.44 o
  -1   7  13      234.62      248.71      8.59 o
   0   7  13       10.26       16.51      3.82 o
   1   7  13       25.14       24.74      4.46 o
   2   7  13       24.80       22.04      4.67 o
   3   7  13        4.12        4.86      3.17 o
   4   7  13        2.21        0.42      3.91 o
   5   7  13        3.47        2.77      3.86 o
 -15   8  13       51.43       70.28      8.71 o
 -14   8  13       61.94       65.86     11.16 o
 -13   8  13       11.34       14.98      5.54 o
 -12   8  13       34.17       33.22      5.99 o
 -11   8  13       10.91        6.57      4.72 o
 -10   8  13        0.16       -4.31      5.94 o
  -9   8  13        0.70       -4.03      4.66 o
  -8   8  13      123.26      101.35      7.06 o
  -7   8  13       34.95       39.23      5.36 o
  -6   8  13        2.04        2.78      3.89 o
  -5   8  13       21.16       26.03      4.96 o
  -4   8  13      111.09      112.19      9.08 o
  -3   8  13      138.03      166.10      7.55 o
  -2   8  13       81.85       78.65      5.78 o
  -1   8  13        3.04        2.38      4.20 o
   0   8  13       85.00       88.31      5.72 o
   1   8  13      230.82      239.77      8.53 o
   2   8  13      195.25      189.35      7.48 o
   3   8  13        0.01        4.14      3.35 o
   4   8  13        2.97        0.25      4.27 o
   5   8  13      126.84      143.09      8.08 o
 -14   9  13       47.27       61.42      8.52 o
 -13   9  13       56.07       50.70      7.27 o
 -12   9  13       81.11       89.66      9.02 o
 -11   9  13        3.17       -2.87      5.37 o
 -10   9  13        5.74       -1.06      5.34 o
  -9   9  13       48.79       36.21      6.55 o
  -8   9  13       32.04       35.49      6.57 o
  -7   9  13       68.56       89.18      6.77 o
  -6   9  13        0.31        5.35      4.27 o
  -5   9  13      231.61      240.26     11.08 o
  -4   9  13       48.72       78.40      9.30 o
  -3   9  13      110.40      128.39      8.23 o
  -2   9  13        0.75       -2.25      3.67 o
  -1   9  13        0.00        1.05      5.01 o
   0   9  13       18.48       14.88      4.41 o
   1   9  13        0.08       -2.20      3.60 o
   2   9  13        0.24       -1.42      3.65 o
   3   9  13       25.19       24.59      4.20 o
   4   9  13       63.55       59.30      6.26 o
 -14  10  13        2.09        4.59      8.44 o
 -13  10  13        0.37        7.10      6.65 o
 -12  10  13       74.02      104.39      9.73 o
 -11  10  13       39.28       41.68      7.62 o
 -10  10  13        0.91       -1.86      5.59 o
  -9  10  13        0.94       -2.77      5.39 o
  -8  10  13        1.10        0.66      5.02 o
  -7  10  13       33.94       37.65      5.51 o
  -6  10  13        2.71       11.44      4.72 o
  -5  10  13        3.31        3.94      5.09 o
  -4  10  13       88.64       98.72     10.82 o
  -3  10  13       18.54       23.34      5.82 o
  -2  10  13       17.92        9.44      5.11 o
  -1  10  13        2.98       -2.64      4.59 o
   0  10  13        9.39        6.51      4.41 o
   1  10  13        4.20        4.03      4.11 o
   2  10  13       72.15       70.68      9.46 o
   3  10  13       28.24       30.51      4.61 o
 -13  11  13        7.08        9.83     17.56 o
 -12  11  13       38.68       27.04      9.24 o
 -11  11  13       21.31       29.31      9.80 o
 -10  11  13       56.64       67.92     15.20 o
  -9  11  13      108.14      110.75      9.25 o
  -8  11  13        0.06        1.23      5.42 o
  -7  11  13       25.28       22.98      6.39 o
  -6  11  13        7.11        7.96      4.85 o
  -5  11  13       86.85       94.15     17.99 o
  -4  11  13      151.39      173.99     10.25 o
  -3  11  13        8.69        6.89      5.41 o
  -2  11  13       29.86       37.37      7.97 o
  -1  11  13       44.11       37.80      6.22 o
   0  11  13       58.99       73.80      7.21 o
   1  11  13        9.78        9.65      5.12 o
   2  11  13       85.33       99.29      9.62 o
 -12  12  13       29.30       57.87     15.99 o
 -11  12  13        3.71       -0.73      6.32 o
 -10  12  13       53.30       53.68     16.47 o
  -9  12  13       11.27       17.89      6.83 o
  -8  12  13       22.67       11.80     10.90 o
  -7  12  13        4.46        0.17      6.04 o
  -6  12  13        3.72        9.33      5.26 o
  -5  12  13        5.24        4.98      5.78 o
  -4  12  13       14.79       17.21      6.18 o
  -3  12  13        9.34        5.34      5.67 o
  -2  12  13       34.54       39.88      6.99 o
  -1  12  13       21.09       22.66      6.32 o
   0  12  13       33.13       44.97      6.73 o
   1  12  13       36.75       56.28      6.86 o
 -10  13  13       38.60       32.97      7.87 o
  -9  13  13        0.38        4.34      8.11 o
  -8  13  13      122.35      126.77     12.53 o
  -7  13  13       48.71       64.74      8.60 o
  -6  13  13       24.28       34.09      9.29 o
  -5  13  13       15.47       15.33      7.73 o
  -4  13  13        0.07       -5.51      5.51 o
  -3  13  13        0.61       -4.87      6.72 o
  -2  13  13       13.56        5.54      7.51 o
  -1  13  13        2.11        8.11      5.95 o
   0  13  13        0.50        6.46      5.71 o
  -8  14  13        0.12        1.21      6.82 o
  -7  14  13        6.36       12.76      7.36 o
  -6  14  13       25.40       22.24     11.70 o
  -5  14  13        8.86        4.34      7.97 o
  -4  14  13        7.49       13.61      6.58 o
  -3  14  13        1.21       -2.46      6.07 o
  -2  14  13        0.24        0.46      5.93 o
 -16   0  14        4.33        6.06      7.72 o
 -14   0  14       93.59       72.51      9.87 o
 -12   0  14       84.28       52.64      8.09 o
 -10   0  14       21.17       17.60      6.21 o
  -8   0  14      520.11      555.73     15.21 o
  -6   0  14        0.84        5.99      4.86 o
  -4   0  14      606.73      569.69     18.13 o
  -2   0  14        3.51        6.38      4.59 o
   0   0  14      109.51      105.71      7.63 o
   2   0  14        1.28       -2.03      3.93 o
   4   0  14        0.49       -3.12      3.76 o
 -16   1  14       36.55       49.94      6.88 o
 -15   1  14        4.41       -3.07      5.02 o
 -14   1  14        3.30       -0.05      4.46 o
 -13   1  14       14.43        8.56      4.65 o
 -12   1  14       36.13       33.48      5.31 o
 -11   1  14       32.03       31.29      4.97 o
 -10   1  14        8.25        4.23      4.51 o
  -9   1  14        0.02        2.80      3.69 o
  -8   1  14        2.78       -1.19      2.84 o
  -7   1  14        9.32       12.07      4.33 o
  -6   1  14       15.98       20.58      4.08 o
  -5   1  14       78.09       81.31      5.70 o
  -4   1  14       21.82       26.12      4.20 o
  -3   1  14       58.11       57.76      4.77 o
  -2   1  14        2.91        1.29      3.11 o
  -1   1  14        3.00        2.47      3.07 o
   0   1  14       71.28       71.61      4.72 o
   1   1  14        4.85        7.68      3.51 o
   2   1  14       15.17       10.14      3.13 o
   3   1  14        4.92        4.80      2.90 o
   4   1  14       52.15       56.78      4.10 o
   5   1  14       77.63       85.57      5.37 o
 -16   2  14       33.56       39.07      6.60 o
 -15   2  14       31.43       20.20      5.81 o
 -14   2  14        2.84        5.97      5.04 o
 -13   2  14       17.87       15.68      5.11 o
 -12   2  14       40.61       27.65      7.76 o
 -11   2  14       13.37        9.48      4.36 o
 -10   2  14       57.08       44.59      7.59 o
  -9   2  14        0.09        0.10      3.69 o
  -8   2  14       19.21       22.68      3.94 o
  -7   2  14        0.39        5.18      3.67 o
  -6   2  14       27.77       26.08      4.23 o
  -5   2  14        0.11       -1.69      3.29 o
  -4   2  14      168.25      160.50      8.50 o
  -3   2  14       42.57       42.19      4.54 o
  -2   2  14        3.82        7.34      4.89 o
  -1   2  14       13.97        7.19      3.30 o
   0   2  14       59.72       52.53      4.35 o
   1   2  14        2.95        6.72      2.94 o
   2   2  14      210.32      211.72      7.11 o
   3   2  14       72.90       75.74      5.38 o
   4   2  14       32.27       36.83      3.69 o
   5   2  14        6.15        7.06      3.49 o
 -16   3  14       11.58       10.33      6.48 o
 -15   3  14       40.13       54.51      6.70 o
 -14   3  14       71.46       87.58      7.44 o
 -13   3  14       31.21       37.76      6.76 o
 -12   3  14        5.97        3.93      4.68 o
 -11   3  14        5.72       -1.93      4.08 o
 -10   3  14       44.01       39.20      6.58 o
  -9   3  14       53.82       53.85      5.44 o
  -8   3  14       13.05       15.20      5.46 o
  -7   3  14      228.66      216.12      7.68 o
  -6   3  14       35.44       29.58      4.46 o
  -5   3  14        0.18       -0.68      3.22 o
  -4   3  14        3.43        4.55      3.42 o
  -3   3  14       13.19       10.44      3.54 o
  -2   3  14        0.28       -2.91      2.91 o
  -1   3  14       19.64       17.61      3.61 o
   0   3  14       82.84       70.54      4.79 o
   1   3  14       42.26       42.26      4.06 o
   2   3  14        3.61        4.00      3.80 o
   3   3  14       28.74       31.07      6.43 o
   4   3  14        2.11        2.90      3.46 o
   5   3  14      163.27      182.45      7.71 o
 -16   4  14        3.03       -6.05      6.27 o
 -15   4  14       22.40       24.64      5.92 o
 -14   4  14        8.93       14.50      5.56 o
 -13   4  14       41.02       48.83      6.14 o
 -12   4  14       32.70       38.22      5.63 o
 -11   4  14        6.55       -0.15      4.07 o
 -10   4  14        5.66       -3.78      3.81 o
  -9   4  14        0.43        3.37      4.54 o
  -8   4  14       10.94       10.86      4.12 o
  -7   4  14       48.28       48.33      4.60 o
  -6   4  14      116.36       95.92      6.20 o
  -5   4  14        0.63       -2.51      3.29 o
  -4   4  14        7.13        8.79      3.82 o
  -3   4  14      195.70      209.12      8.06 o
  -2   4  14        5.92        3.83      3.25 o
  -1   4  14        5.15        2.76      3.22 o
   0   4  14        0.64        6.30      3.11 o
   1   4  14        9.29       10.32      3.52 o
   2   4  14        4.28        1.78      3.01 o
   3   4  14       23.90       29.40      3.73 o
   4   4  14       31.16       39.42      5.67 o
   5   4  14       44.71       49.85      4.88 o
 -16   5  14        1.54       -4.63      6.56 o
 -15   5  14       33.87       53.08      7.01 o
 -14   5  14        0.54       -4.80      4.95 o
 -13   5  14        3.06       -0.41      4.98 o
 -12   5  14       30.56       19.50      5.26 o
 -11   5  14       49.19       50.84      5.82 o
 -10   5  14       91.66       79.46      7.67 o
  -9   5  14        9.02        4.88      4.68 o
  -8   5  14       29.48       36.57      5.12 o
  -7   5  14        7.47       -0.84      3.65 o
  -6   5  14       16.86        6.79      3.93 o
  -5   5  14        0.01       -2.92      3.45 o
  -4   5  14       55.97       53.97      5.16 o
  -3   5  14       53.37       70.55      6.58 o
  -2   5  14       18.80       17.47      3.89 o
  -1   5  14        1.68        0.51      3.24 o
   0   5  14       28.65       34.01      4.14 o
   1   5  14        0.32       -0.83      3.01 o
   2   5  14       26.52       23.27      3.73 o
   3   5  14       19.77       16.97      3.63 o
   4   5  14       14.48       17.06      4.19 o
   5   5  14       42.36       48.46      6.44 o
 -15   6  14      151.18      173.56     10.48 o
 -14   6  14        3.10        6.16      5.44 o
 -13   6  14      134.92      165.73     10.15 o
 -12   6  14       26.48       38.79      5.81 o
 -11   6  14       24.14       20.74      6.08 o
 -10   6  14       34.91       25.83      6.05 o
  -9   6  14       52.85       49.66      6.67 o
  -8   6  14       96.13      106.75      7.00 o
  -7   6  14      123.14      106.64      6.82 o
  -6   6  14      139.83      131.60      8.46 o
  -5   6  14      359.17      374.76     11.23 o
  -4   6  14       26.30       26.34      6.61 o
  -3   6  14       66.05       51.80      5.09 o
  -2   6  14        0.21        5.82      3.48 o
  -1   6  14       68.60       67.04      5.24 o
   0   6  14        2.77        0.79      3.29 o
   1   6  14       34.55       35.85      4.30 o
   2   6  14       30.01       34.24      4.23 o
   3   6  14       40.23       45.50      5.24 o
   4   6  14        5.36        0.27      3.68 o
 -15   7  14        1.70        7.73     10.80 o
 -14   7  14        1.61        5.10      5.78 o
 -13   7  14        1.44       -2.39      5.11 o
 -12   7  14       56.86       61.05      8.06 o
 -11   7  14       73.10       78.69      8.22 o
 -10   7  14       13.61       17.75      5.94 o
  -9   7  14       29.34       22.41      5.93 o
  -8   7  14        4.88        0.97      4.18 o
  -7   7  14       22.76       30.14      5.10 o
  -6   7  14        0.12       -1.70      4.38 o
  -5   7  14       14.48        9.47      7.18 o
  -4   7  14      136.19      148.36     13.61 o
  -3   7  14       47.50       45.52      6.17 o
  -2   7  14       35.99       43.42      4.94 o
  -1   7  14       94.84       85.37      5.83 o
   0   7  14      495.68      525.33     12.45 o
   1   7  14       35.92       35.12      4.52 o
   2   7  14       62.76       71.87      5.22 o
   3   7  14       21.29       23.16      4.99 o
   4   7  14       94.48       86.42      6.51 o
 -14   8  14        1.62        0.83      6.79 o
 -13   8  14      167.19      189.63     11.82 o
 -12   8  14       55.13       81.06     13.80 o
 -11   8  14       49.78       42.93      7.53 o
 -10   8  14        2.52       -5.30      5.30 o
  -9   8  14       27.08       20.86      6.16 o
  -8   8  14        9.37        9.04      4.57 o
  -7   8  14       85.07       86.14     13.10 o
  -6   8  14       68.55       60.44     10.92 o
  -5   8  14      114.47       93.67      7.95 o
  -4   8  14       84.37      113.50      8.18 o
  -3   8  14        0.02       -1.66      3.66 o
  -2   8  14        0.43        4.77      4.44 o
  -1   8  14        8.43       10.53      4.11 o
   0   8  14       14.70       15.17      4.25 o
   1   8  14      122.94      128.76      6.67 o
   2   8  14        3.62        6.97      3.66 o
   3   8  14       80.87       88.07      6.96 o
 -14   9  14        7.52       17.10     13.88 o
 -13   9  14       42.20       55.29      8.65 o
 -12   9  14       10.10       13.66      6.78 o
 -11   9  14        0.01        4.53      6.17 o
 -10   9  14       69.73       82.71      8.58 o
  -9   9  14        0.01       -4.90      4.90 o
  -8   9  14        7.27        0.24      5.35 o
  -7   9  14       59.55       73.64      6.66 o
  -6   9  14        9.55        6.60      5.31 o
  -5   9  14       29.00       44.32      6.82 o
  -4   9  14      198.92      228.93     11.05 o
  -3   9  14       55.93       66.61     13.88 o
  -2   9  14        2.06        1.21      7.18 o
  -1   9  14       65.71       65.35      5.88 o
   0   9  14       92.72      116.15      6.84 o
   1   9  14        4.37        1.54      3.98 o
   2   9  14        1.92        0.32      3.83 o
   3   9  14        2.73        1.84      5.71 o
 -13  10  14       16.83       20.74      7.08 o
 -12  10  14       41.91       66.79      8.84 o
 -11  10  14      133.23      151.93     10.93 o
 -10  10  14        4.13        5.24      6.29 o
  -9  10  14        4.36        6.50      5.95 o
  -8  10  14        2.00        3.23      9.00 o
  -7  10  14       26.05       22.95      6.67 o
  -6  10  14       17.78       21.21      6.13 o
  -5  10  14       65.29       62.93      7.58 o
  -4  10  14       12.34       20.00      6.02 o
  -3  10  14       22.52       20.19      5.73 o
  -2  10  14      152.90      154.51      9.87 o
  -1  10  14       18.81       20.64      5.81 o
   0  10  14       19.66       26.04      8.63 o
   1  10  14       50.51       62.63      6.68 o
   2  10  14        2.60        7.63      4.36 o
 -12  11  14       10.19       11.40      8.43 o
 -11  11  14       53.71       85.63      9.40 o
 -10  11  14        2.22        5.82      6.71 o
  -9  11  14       24.93       23.48      6.95 o
  -8  11  14        0.27       -5.08      5.08 o
  -7  11  14       14.24       28.03     17.45 o
  -6  11  14        0.56        1.28      5.82 o
  -5  11  14       28.88       22.64      6.47 o
  -4  11  14        1.01       -3.49      5.47 o
  -3  11  14        2.79       -0.41      5.15 o
  -2  11  14        0.11        2.14      5.35 o
  -1  11  14        8.01        2.55      6.48 o
   0  11  14        1.14        4.17      5.12 o
   1  11  14        4.99        3.09      5.31 o
 -10  12  14        6.72       15.01      7.48 o
  -9  12  14       43.40       42.33      8.35 o
  -8  12  14       64.52       83.54      9.30 o
  -7  12  14       52.37       43.75      9.50 o
  -6  12  14       24.17       54.94      8.15 o
  -5  12  14        0.21        0.00      6.23 o
  -4  12  14       53.28       65.34      9.27 o
  -3  12  14       11.37        8.42      6.15 o
  -2  12  14       49.30       71.06      8.05 o
  -1  12  14       22.97       37.67      6.65 o
  -8  13  14        2.91        7.20      9.43 o
  -7  13  14        0.79        2.40      8.43 o
  -6  13  14        0.38        3.25      9.40 o
  -5  13  14        0.84       -5.93      5.93 o
  -4  13  14        0.15       15.67      6.83 o
  -3  13  14        4.85       12.82      8.35 o
 -15   0  15       47.84       30.61     13.73 o
 -13   0  15      220.35      235.37     27.55 o
 -11   0  15      117.49      141.81     16.39 o
  -9   0  15        6.35        0.73      8.40 o
  -7   0  15        0.47       -1.00      5.24 o
  -5   0  15        1.69       -4.59      4.59 o
  -3   0  15       28.72       29.87      6.18 o
  -1   0  15       82.08       88.67      9.70 o
   1   0  15      353.32      377.98     15.88 o
   3   0  15       70.04       55.34      6.21 o
 -16   1  15        4.53        5.90      5.83 o
 -15   1  15        0.80       -2.42      5.24 o
 -14   1  15        7.38        5.97      5.22 o
 -13   1  15        0.03       -2.47      4.61 o
 -12   1  15        0.03        0.11      4.51 o
 -11   1  15       85.88      100.34      7.96 o
 -10   1  15       34.21       33.51      6.24 o
  -9   1  15        1.46        7.01      6.43 o
  -8   1  15        1.19        6.39      4.16 o
  -7   1  15      248.16      258.51     11.87 o
  -6   1  15       16.38       17.91      4.35 o
  -5   1  15      219.72      194.87      8.22 o
  -4   1  15       25.63       22.25      4.26 o
  -3   1  15        7.77       12.67      4.06 o
  -2   1  15       43.05       51.15      4.78 o
  -1   1  15       57.18       52.30      4.72 o
   0   1  15        1.76        3.39      3.30 o
   1   1  15        0.28       -3.12      3.12 o
   2   1  15       68.54       72.17      4.80 o
   3   1  15       22.35       25.49      3.75 o
   4   1  15       69.07       59.85      6.29 o
 -16   2  15       20.43       19.16      6.36 o
 -15   2  15       10.75       12.89      6.61 o
 -14   2  15       53.26       50.34      6.67 o
 -13   2  15        0.38       -4.32      4.43 o
 -12   2  15       97.21       81.93      9.53 o
 -11   2  15       74.81       80.16      6.59 o
 -10   2  15        8.64        1.60      4.89 o
  -9   2  15        1.70        3.91      6.16 o
  -8   2  15      404.33      452.52     14.80 o
  -7   2  15        1.73        7.66      4.00 o
  -6   2  15       48.00       55.93      5.50 o
  -5   2  15       16.80       17.65      4.19 o
  -4   2  15       32.04       25.97      4.29 o
  -3   2  15       13.18       17.05      4.02 o
  -2   2  15      112.41      103.98      5.99 o
  -1   2  15        0.56        2.12      3.28 o
   0   2  15      191.80      203.57      7.74 o
   1   2  15       47.41       61.68      4.76 o
   2   2  15       26.40       36.38      4.50 o
   3   2  15        4.61        1.55      3.12 o
   4   2  15       24.69       28.50      4.44 o
 -15   3  15       55.04       60.72      8.86 o
 -14   3  15        0.96       -4.75      4.75 o
 -13   3  15       31.79       23.69      5.76 o
 -12   3  15        1.99       -4.21      4.21 o
 -11   3  15       35.01       27.29      6.42 o
 -10   3  15       19.40       21.21      5.92 o
  -9   3  15       20.73       14.93      5.33 o
  -8   3  15      170.83      192.71     10.30 o
  -7   3  15       59.49       73.20      6.45 o
  -6   3  15       38.87       51.99      5.40 o
  -5   3  15        9.35        9.96      7.12 o
  -4   3  15       12.68       10.73      4.44 o
  -3   3  15        2.38        6.56      3.56 o
  -2   3  15       24.38       22.70      4.16 o
  -1   3  15        2.16       -1.51      3.19 o
   0   3  15        0.40        2.00      3.39 o
   1   3  15       15.15       12.67      3.56 o
   2   3  15      115.15      130.57      6.47 o
   3   3  15       23.30       19.92      3.63 o
   4   3  15      125.58      133.18      7.09 o
 -15   4  15      258.67      339.16     24.51 o
 -14   4  15       35.98       30.92      6.88 o
 -13   4  15        0.61       -4.62      4.62 o
 -12   4  15       17.75       18.23      6.18 o
 -11   4  15        3.39        1.62      5.17 o
 -10   4  15       69.30       74.10      7.82 o
  -9   4  15       44.29       52.66      6.88 o
  -8   4  15       57.42       68.92      7.34 o
  -7   4  15        0.24        3.81      4.66 o
  -6   4  15       22.70       19.75      4.42 o
  -5   4  15        0.00        1.15      3.71 o
  -4   4  15       94.46       90.02      6.15 o
  -3   4  15       33.11       26.34      4.42 o
  -2   4  15        8.41        7.43      4.17 o
  -1   4  15        2.21        0.52      3.34 o
   0   4  15       81.88       80.20      5.36 o
   1   4  15       17.81       10.10      3.54 o
   2   4  15      159.05      178.14      7.13 o
   3   4  15       21.22       15.61      4.37 o
 -15   5  15        0.15       -2.60      5.78 o
 -14   5  15        0.94        5.66      5.56 o
 -13   5  15        0.16       -8.18     10.51 o
 -12   5  15       32.57       21.95      8.47 o
 -11   5  15       24.57       32.40      7.11 o
 -10   5  15       64.80       68.05      7.82 o
  -9   5  15      113.18       97.48      8.24 o
  -8   5  15      145.09      175.23     10.00 o
  -7   5  15        0.04        1.30      4.85 o
  -6   5  15       15.21       21.60      5.56 o
  -5   5  15       41.97       39.90      5.18 o
  -4   5  15        2.77        7.53      4.03 o
  -3   5  15        0.55        1.35      3.69 o
  -2   5  15       49.64       52.49      5.15 o
  -1   5  15       44.00       44.18      4.86 o
   0   5  15        0.02        1.20      3.48 o
   1   5  15        0.14        1.27      3.38 o
   2   5  15      100.56      101.28      5.75 o
   3   5  15       18.34       23.34      7.15 o
 -14   6  15        0.05       -0.45      7.30 o
 -13   6  15      116.43      145.42     10.72 o
 -12   6  15      161.01      163.89     10.56 o
 -11   6  15       10.04       11.86      6.17 o
 -10   6  15      319.85      349.45     14.14 o
  -9   6  15        0.11       -5.01      5.22 o
  -8   6  15       70.59       85.26     10.05 o
  -7   6  15       33.92       35.53      6.51 o
  -6   6  15       22.88       22.83      5.78 o
  -5   6  15      245.36      244.49     12.44 o
  -4   6  15      133.21      131.60     11.24 o
  -3   6  15       49.41       55.80      5.52 o
  -2   6  15       39.68       52.10      5.31 o
  -1   6  15        0.19        0.87      3.68 o
   0   6  15       15.85       22.14      4.38 o
   1   6  15       11.04       12.78      4.53 o
   2   6  15       49.37       57.84      5.63 o
   3   6  15        0.01       -3.73      3.86 o
 -14   7  15       19.26       20.12      7.60 o
 -13   7  15       12.04        8.89      6.77 o
 -12   7  15      147.53      172.36     11.07 o
 -11   7  15       17.88       25.97      8.45 o
 -10   7  15        1.61        4.90      5.83 o
  -9   7  15        0.38       -1.46      5.27 o
  -8   7  15        2.80        7.28      7.61 o
  -7   7  15       14.88       14.75      7.01 o
  -6   7  15       14.59       13.58      5.72 o
  -5   7  15       24.92       20.18      6.04 o
  -4   7  15        1.69        2.92      4.11 o
  -3   7  15       17.72       27.79      5.05 o
  -2   7  15        3.69       10.23      4.40 o
  -1   7  15       51.05       49.76      5.27 o
   0   7  15       42.36       48.18      6.16 o
   1   7  15       28.77       33.72      4.69 o
   2   7  15       18.01       19.10      4.16 o
 -13   8  15        0.33       -6.23      6.23 o
 -12   8  15        0.14        6.53      6.60 o
 -11   8  15       27.50       30.79      8.74 o
 -10   8  15       20.65       27.89      6.93 o
  -9   8  15        6.54        7.81      5.74 o
  -8   8  15        2.68       -5.53      6.14 o
  -7   8  15        0.78        2.40      5.21 o
  -6   8  15       13.55       14.97      5.62 o
  -5   8  15        3.75        1.84      7.52 o
  -4   8  15      164.79      180.78      9.98 o
  -3   8  15        9.19       18.77      5.59 o
  -2   8  15      112.28      115.04      8.43 o
  -1   8  15       64.60       85.90      6.32 o
   0   8  15        1.29        1.66      3.87 o
   1   8  15       23.19       28.16      4.67 o
 -12   9  15       46.68       43.51      8.42 o
 -11   9  15        0.00       -2.68      6.06 o
 -10   9  15        9.00        4.49      7.41 o
  -9   9  15        2.67       -3.63     14.23 o
  -8   9  15       96.58      100.02     11.40 o
  -7   9  15        0.05       -1.22      5.65 o
  -6   9  15       63.18       78.85      8.76 o
  -5   9  15       10.81       11.33      7.08 o
  -4   9  15        2.13       -1.35      5.20 o
  -3   9  15      129.91      145.38      9.39 o
  -2   9  15       57.44       64.69      7.33 o
  -1   9  15       17.88       21.60      5.86 o
   0   9  15       47.18       54.64      5.72 o
   1   9  15        0.06       -2.96      3.87 o
 -11  10  15        7.71       10.49      7.37 o
 -10  10  15      147.78      191.92     12.13 o
  -9  10  15        2.98        7.79      7.93 o
  -8  10  15        0.04       -0.77      7.49 o
  -7  10  15        0.17        4.18      7.33 o
  -6  10  15      303.87      384.10     15.04 o
  -5  10  15       12.35       34.88      7.08 o
  -4  10  15      126.52      142.57     18.60 o
  -3  10  15       48.66       58.38      7.56 o
  -2  10  15        0.93        7.65      5.66 o
  -1  10  15       71.90       82.24      7.87 o
   0  10  15       16.13       16.28      7.52 o
 -10  11  15        1.29       20.76      7.46 o
  -9  11  15       20.40       30.83      9.54 o
  -8  11  15       27.91       30.78      9.46 o
  -7  11  15       72.49       67.58     10.91 o
  -6  11  15       28.47       56.69      8.00 o
  -5  11  15       32.10       44.74      9.53 o
  -4  11  15        5.66       14.31      6.48 o
  -3  11  15        1.02        3.97      6.05 o
  -2  11  15      170.59      195.31     10.86 o
  -7  12  15        0.24        1.85      8.21 o
  -6  12  15      169.71      205.07     15.38 o
  -5  12  15        0.02        4.91      6.42 o
  -4  12  15       79.85       84.48     14.96 o
 -14   0  16       23.23       16.92     13.00 o
 -12   0  16       40.09       70.45     15.34 o
 -10   0  16       34.43       36.74     12.42 o
  -8   0  16       14.71       12.16      9.43 o
  -6   0  16      273.04      317.52     15.19 o
  -4   0  16      225.06      263.38     13.32 o
  -2   0  16      109.79      124.87      9.41 o
   0   0  16        4.96        7.86      5.24 o
   2   0  16        2.63        5.50      4.96 o
 -15   1  16        7.03        3.02      5.65 o
 -14   1  16       18.86       18.78      6.05 o
 -13   1  16        0.25        2.23      6.26 o
 -12   1  16      194.48      261.35     16.28 o
 -11   1  16        0.09        5.96      7.28 o
 -10   1  16       10.40        4.14      6.91 o
  -9   1  16        1.77       -1.51      6.21 o
  -8   1  16       11.21       13.27      8.31 o
  -7   1  16        7.43        9.58      4.29 o
  -6   1  16        0.14        0.77      4.41 o
  -5   1  16        8.17        9.10      4.06 o
  -4   1  16        6.60        4.45      3.86 o
  -3   1  16      110.29      111.30      6.63 o
  -2   1  16      103.85      119.35      6.56 o
  -1   1  16      187.52      209.77      8.17 o
   0   1  16        1.04       -0.50      3.37 o
   1   1  16       18.55       18.03      3.92 o
   2   1  16       41.78       51.26      4.69 o
 -15   2  16        0.15       -5.17      5.17 o
 -14   2  16        2.67       -3.47      6.22 o
 -13   2  16       75.63       82.29      8.88 o
 -12   2  16       17.27       12.53      6.41 o
 -11   2  16        3.07        7.11      7.59 o
 -10   2  16       21.83       39.53      8.87 o
  -9   2  16       22.15       23.83      7.48 o
  -8   2  16        0.61       -4.26      4.26 o
  -7   2  16        2.84       -0.22      3.86 o
  -6   2  16        3.84        3.74      4.19 o
  -5   2  16        3.28        0.49      3.86 o
  -4   2  16       25.60       19.73      4.58 o
  -3   2  16       19.70       22.13      4.53 o
  -2   2  16        7.60        6.22      3.98 o
  -1   2  16       28.84       33.46      4.60 o
   0   2  16        5.69        8.31      3.71 o
   1   2  16       51.22       64.10      5.11 o
   2   2  16        0.01        2.87      3.40 o
 -15   3  16       16.91       12.27      9.33 o
 -14   3  16       20.26       22.15      7.10 o
 -13   3  16       12.56        4.25      6.19 o
 -12   3  16       24.43       22.32      7.96 o
 -11   3  16       10.72        3.14      7.73 o
 -10   3  16       20.00       23.14      8.24 o
  -9   3  16        2.05        3.34      6.30 o
  -8   3  16        0.00       -0.70      6.74 o
  -7   3  16        5.29        8.63      5.06 o
  -6   3  16       17.23       14.77      4.69 o
  -5   3  16       15.20       19.67      4.50 o
  -4   3  16       18.68       21.26      4.48 o
  -3   3  16      103.40      113.87      7.41 o
  -2   3  16       20.87       14.23      7.04 o
  -1   3  16      179.95      192.30      7.94 o
   0   3  16       37.48       39.79      4.75 o
   1   3  16       28.94       40.86      4.68 o
   2   3  16        5.52       12.31      3.69 o
 -14   4  16        3.09       -3.94      6.31 o
 -13   4  16        0.33       -5.44      5.44 o
 -12   4  16        6.75        0.50      5.83 o
 -11   4  16        8.29       13.58      7.85 o
 -10   4  16        3.62        9.18      7.46 o
  -9   4  16        0.04       -2.68     13.46 o
  -8   4  16       22.22       29.43      5.97 o
  -7   4  16       19.65       13.46      5.37 o
  -6   4  16       53.41       58.22      6.11 o
  -5   4  16       21.11       25.11      4.84 o
  -4   4  16      105.17      140.22      7.51 o
  -3   4  16       14.14       16.77      4.41 o
  -2   4  16        4.89        7.14      3.94 o
  -1   4  16        1.06        1.55      3.70 o
   0   4  16       50.65       52.67      5.11 o
   1   4  16       67.36       82.88      6.61 o
   2   4  16       18.35       14.32      4.10 o
 -14   5  16        1.96       -0.53      6.66 o
 -13   5  16       12.73       10.87      6.88 o
 -12   5  16        1.77       -3.89      6.08 o
 -11   5  16      148.90      146.94     13.41 o
 -10   5  16        9.72        5.74      7.52 o
  -9   5  16       24.16        9.31      9.41 o
  -8   5  16       41.18       40.08      6.91 o
  -7   5  16       10.71       11.05      5.37 o
  -6   5  16        5.73        3.29      4.85 o
  -5   5  16        0.99        6.70      4.25 o
  -4   5  16        9.42       19.73      4.82 o
  -3   5  16      136.97      148.72      7.71 o
  -2   5  16       66.17       82.33      6.29 o
  -1   5  16       25.59       34.58      4.79 o
   0   5  16       25.71       44.58      5.01 o
   1   5  16       20.35       27.93      4.46 o
 -13   6  16        5.55        7.75      9.37 o
 -12   6  16        7.28        3.05      6.64 o
 -11   6  16        0.43       -2.27      7.59 o
 -10   6  16        5.80        5.58      7.48 o
  -9   6  16        4.23        5.39      8.65 o
  -8   6  16        0.74        1.28      6.33 o
  -7   6  16        1.50       -4.06      7.92 o
  -6   6  16       96.99      110.34      9.33 o
  -5   6  16       74.08       72.34      7.38 o
  -4   6  16       35.52       42.11      5.58 o
  -3   6  16       18.82       15.71      4.91 o
  -2   6  16        2.09       -1.82      4.35 o
  -1   6  16        0.07        1.07      3.93 o
   0   6  16        0.38       -0.99      3.81 o
   1   6  16        0.58        5.86      4.10 o
 -13   7  16       12.67       11.77      7.01 o
 -12   7  16       87.82      117.00     10.22 o
 -11   7  16      139.09      143.16     13.52 o
 -10   7  16       11.48       13.37     12.69 o
  -9   7  16       71.97       88.05     11.36 o
  -8   7  16        0.02        2.02      6.87 o
  -7   7  16       14.57       13.44      6.11 o
  -6   7  16        0.10       -4.83      4.83 o
  -5   7  16       39.28       47.28      6.89 o
  -4   7  16        6.16       11.86      8.01 o
  -3   7  16      331.61      363.53     13.67 o
  -2   7  16       28.71       34.71      5.47 o
  -1   7  16       36.14       52.12      5.64 o
   0   7  16        3.26        2.38      4.01 o
 -12   8  16        0.19       -4.66      6.40 o
 -11   8  16        1.17        5.95      8.27 o
 -10   8  16       90.42      112.88     12.63 o
  -9   8  16       97.25      119.96     12.57 o
  -8   8  16        0.44        8.89     13.58 o
  -7   8  16       12.47       13.32      6.29 o
  -6   8  16        3.33       -2.91      5.36 o
  -5   8  16       48.84       58.12      7.61 o
  -4   8  16        9.39        4.24      5.47 o
  -3   8  16       14.28       23.88      6.19 o
  -2   8  16        6.13       14.91      5.75 o
  -1   8  16        1.18        5.72      4.52 o
 -11   9  16       81.44       90.80     12.73 o
 -10   9  16       65.28       79.28     12.02 o
  -9   9  16        0.02        5.02      8.36 o
  -8   9  16        8.95        2.20      7.70 o
  -7   9  16       61.73       65.60     10.82 o
  -6   9  16        0.21        0.22      5.94 o
  -5   9  16      128.14      158.99     10.39 o
  -4   9  16        3.75       14.76      6.21 o
  -3   9  16       22.60       28.55      6.51 o
  -2   9  16        7.29        3.78      5.43 o
  -9  10  16       25.53       33.53     13.23 o
  -8  10  16       38.05       40.96     10.04 o
  -7  10  16       63.55       81.10     11.32 o
  -6  10  16        0.01        8.22      6.62 o
  -5  10  16        7.72        9.73      7.77 o
  -4  10  16       31.45       37.58      7.91 o
 -13   0  17        8.73        7.59     12.31 o
 -11   0  17        8.51        8.21     11.35 o
  -9   0  17      109.21      124.55     17.18 o
  -7   0  17       22.42       28.63      8.94 o
  -5   0  17       72.27      100.22     10.05 o
  -3   0  17       13.45       16.08      6.50 o
  -1   0  17       19.32       24.92      6.58 o
 -14   1  17       21.21       22.55      9.65 o
 -13   1  17       31.11       27.10      9.59 o
 -12   1  17       15.07        6.06      8.49 o
 -11   1  17       60.53       53.63     10.10 o
 -10   1  17      166.21      191.33     27.51 o
  -9   1  17        8.89        5.28      8.94 o
  -8   1  17       43.07       51.30      9.40 o
  -7   1  17       19.52       19.13      7.37 o
  -6   1  17        0.02        0.75      4.02 o
  -5   1  17       68.00       71.12      6.20 o
  -4   1  17       19.60       19.08      5.52 o
  -3   1  17        0.13        3.65      4.03 o
  -2   1  17        0.85       -0.74      3.85 o
  -1   1  17        1.16        4.05      3.81 o
   0   1  17        9.73       12.55      4.07 o
 -13   2  17        7.81        5.47      8.32 o
 -12   2  17        5.86        0.83      7.62 o
 -11   2  17       36.09       46.98      9.95 o
 -10   2  17       21.30       26.63      8.82 o
  -9   2  17       13.31       19.44      9.28 o
  -8   2  17        9.53        8.82      7.50 o
  -7   2  17        2.43        4.47      5.15 o
  -6   2  17       17.95       29.96      5.32 o
  -5   2  17       25.37       22.95      5.36 o
  -4   2  17        0.08        2.23      4.24 o
  -3   2  17        1.13       -1.00      3.90 o
  -2   2  17        7.08        1.31      3.89 o
  -1   2  17       52.59       56.78      5.40 o
   0   2  17        0.61        1.17      3.77 o
 -13   3  17       39.33       31.02      9.82 o
 -12   3  17        0.34        1.48      7.78 o
 -11   3  17       44.99       48.20     10.17 o
 -10   3  17      253.21      285.17     17.89 o
  -9   3  17        2.82       12.37      7.57 o
  -8   3  17      138.53      160.56     15.55 o
  -7   3  17        0.25        0.01      5.93 o
  -6   3  17       13.21       10.73      5.46 o
  -5   3  17       25.70       21.07      4.97 o
  -4   3  17       41.57       55.30      5.79 o
  -3   3  17        0.67       -1.52      4.00 o
  -2   3  17       56.83       62.72      5.76 o
  -1   3  17       29.18       31.71      5.03 o
   0   3  17       16.77       15.70      4.50 o
 -13   4  17        0.10        7.65      8.77 o
 -12   4  17        9.31        0.85     15.09 o
 -11   4  17       19.77        3.23      8.04 o
 -10   4  17       27.82       41.18     19.17 o
  -9   4  17        6.22       -2.05     10.30 o
  -8   4  17       15.20       13.35     12.56 o
  -7   4  17        7.70       17.01      5.79 o
  -6   4  17       25.62       28.29      6.42 o
  -5   4  17       43.15       52.91      6.68 o
  -4   4  17        7.51       11.92      4.60 o
  -3   4  17        6.81        4.55      4.26 o
  -2   4  17       51.53       69.28      5.99 o
  -1   4  17        5.53       10.04      4.40 o
   0   4  17       26.06       17.90      6.43 o
 -12   5  17       40.63       32.08      9.87 o
 -11   5  17        0.10        7.52      8.24 o
 -10   5  17       36.32       45.62     10.04 o
  -9   5  17       31.91       29.64      8.86 o
  -8   5  17        1.50       -3.45      7.01 o
  -7   5  17        2.94        7.32      5.68 o
  -6   5  17        2.18       -0.75      5.41 o
  -5   5  17        0.01        2.96      5.67 o
  -4   5  17        0.80       -2.62      4.30 o
  -3   5  17       47.41       52.54      5.96 o
  -2   5  17       19.61       20.45      5.89 o
  -1   5  17       71.04       69.69      6.08 o
 -12   6  17        0.00        2.74      8.37 o
 -11   6  17       28.36       26.36      9.32 o
 -10   6  17       51.53       50.53     10.32 o
  -9   6  17       52.09       65.02     10.78 o
  -8   6  17        2.16       -6.73      6.73 o
  -7   6  17       23.76       39.05      8.48 o
  -6   6  17       90.78      128.95      9.56 o
  -5   6  17      102.69      125.35     10.60 o
  -4   6  17       73.20       92.87      8.37 o
  -3   6  17       18.50       26.38      5.39 o
  -2   6  17        5.02        4.40      4.66 o
 -11   7  17        4.00       -6.63      7.74 o
 -10   7  17       23.10       27.03      9.86 o
  -9   7  17       42.63       53.50     10.52 o
  -8   7  17        9.72        6.94     13.54 o
  -7   7  17        0.03       10.83      5.85 o
  -6   7  17        1.29        6.08      5.93 o
  -5   7  17       52.42       72.71      8.19 o
  -4   7  17        2.73        8.95      6.09 o
  -3   7  17      170.58      178.19     10.42 o
  -9   8  17        2.16       -4.34      7.73 o
  -8   8  17        6.47        0.61      8.21 o
  -7   8  17       18.91       17.17     11.98 o
  -6   8  17        5.01        4.29      6.09 o
  -5   8  17      109.81      155.05     10.46 o
  -4   8  17       54.34       73.76      8.09 o
 -12   0  18       91.79       78.80     17.45 o
 -10   0  18        0.13       21.40     12.69 o
  -8   0  18       20.09       14.80     12.35 o
  -6   0  18       13.07       10.10     12.88 o
  -4   0  18        9.58        8.27      6.54 o
  -2   0  18        0.42        1.41      5.98 o
 -12   1  18        1.56       -8.14      8.14 o
 -11   1  18       11.42        1.15      8.21 o
 -10   1  18        0.01       -4.99      7.84 o
  -9   1  18        1.77       -1.19      7.54 o
  -8   1  18       12.19       -1.56      7.25 o
  -7   1  18       21.42       16.03      8.26 o
  -6   1  18        6.42        3.49      5.13 o
  -5   1  18        0.65       -0.76      4.27 o
  -4   1  18       13.53        9.27      4.59 o
  -3   1  18       16.43       12.91      4.85 o
  -2   1  18       25.55       23.40      5.01 o
 -12   2  18       51.70       44.18     12.14 o
 -11   2  18       39.66       38.64     10.26 o
 -10   2  18        7.73       13.95      8.53 o
  -9   2  18      176.29      212.42     15.27 o
  -8   2  18        3.83        7.01      7.58 o
  -7   2  18        2.02        7.57      5.94 o
  -6   2  18       26.76       29.92      6.73 o
  -5   2  18        6.46       14.65      4.78 o
  -4   2  18       35.07       41.16      5.67 o
  -3   2  18        0.09        3.32      4.43 o
 -11   3  18        0.71        1.14      8.23 o
 -10   3  18        0.46        2.68      8.15 o
  -9   3  18       21.16       23.42      9.04 o
  -8   3  18       30.51       53.38     10.79 o
  -7   3  18       91.28      121.10      9.60 o
  -6   3  18       28.65       29.69      6.80 o
  -5   3  18        0.07        2.87      4.61 o
  -4   3  18        1.62       -2.18      5.21 o
  -3   3  18       22.56       34.15      5.43 o
 -11   4  18       23.09        7.67      8.54 o
 -10   4  18        1.34        3.34      8.46 o
  -9   4  18        0.07      -10.70     10.70 o
  -8   4  18        3.86        5.91      7.67 o
  -7   4  18        8.03        1.76      5.84 o
  -6   4  18       14.46       15.85      9.84 o
  -5   4  18        2.39       10.17      6.91 o
  -4   4  18       36.61       39.57      5.87 o
  -3   4  18        1.01        1.99      8.94 o
 -10   5  18       35.37       42.15     10.33 o
  -9   5  18       23.94       14.27      8.57 o
  -8   5  18       10.09       29.12      8.95 o
  -7   5  18       18.49       13.92     11.91 o
  -6   5  18       58.69       60.77      7.93 o
  -5   5  18        0.16        8.22      5.90 o
  -4   5  18       21.81       10.83      8.82 o
  -8   6  18       17.49       29.62      9.07 o
  -7   6  18        1.91       -0.70      9.87 o
  -6   6  18       21.89       27.94      7.12 o
 
